# Supplementary material for: Randomized controlled trial of a smartphone-based cognitive behavioral therapy for chronic tinnitus
Source: PLOS Digit Health. 2023 Sep 7;2(9):e0000337. doi: 10.1371/journal.pdig.0000337 (PMC10484427; doi:10.1371/journal.pdig.0000337)
Supplement: S7 Table — (XLSX) [file pdig.0000337.s007.xlsx]

## Sheet: PHQ9
patid	treatment group	visit	phq1	phq2	phq3	phq4	phq5	phq6	phq7	phq8	phq9	phq_score
01-001001	control group	0	1	1	1	1	0	1	2	2	0	9
01-001001	control group	1	1	1	1	1	0	1	2	2	0	9
01-001002	intervention group	0	1	1	2	2	1	1	1	0	0	9
01-001002	intervention group	1	1	1	1	1	0	1	0	0	0	5
01-001003	control group	0	1	0	3	3	0	1	3	1	0	12
01-001003	control group	1	1	1	1	3	0	1	2	1	0	10
01-001004	intervention group	0	2	1	3	2	1	1	3	1	1	15
01-001004	intervention group	1	1	1	1	2	2	1	3	0	1	12
01-001005	intervention group	0	1	1	1	1	0	0	0	0	1	5
01-001005	intervention group	1	1	1	1	0	0	0	0	0	0	3
01-001006	control group	0	1	2	1	3	0	1	1	0	0	9
01-001006	control group	1	1	1	2	3	1	1	1	0	0	10
01-001007	intervention group	0	1	1	0	1	1	0	0	0	0	4
01-001007	intervention group	1	0	1	1	2	2	0	1	0	0	7
01-001008	control group	0	0	1	1	1	1	0	1	0	0	5
01-001008	control group	1	0	0	0	1	1	0	1	0	0	3
01-001009	intervention group	0	1	1	1	1	0	0	2	1	0	7
01-001009	intervention group	1	1	1	0	1	0	0	0	0	0	3
01-001010	control group	0	1	1	0	1	1	1	2	0	0	7
01-001010	control group	1	1	1	1	0	0	0	1	0	0	4
01-001011	intervention group	0	1	0	1	1	1	0	0	0	0	4
01-001011	intervention group	1	1	0	1	1	1	0	0	0	0	4
01-001012	control group	0	2	2	3	2	3	1	1	1	0	15
01-001012	control group	1	1	2	2	2	3	1	1	1	0	13
01-001013	intervention group	0	1	0	1	1	0	0	0	0	0	3
01-001013	intervention group	1	1	0	1	1	0	0	0	0	0	3
01-001014	control group	0	2	3	3	3	0	1	3	1	1	17
01-001014	control group	1	3	2	3	3	1	1	3	0	1	17
01-001015	intervention group	0	1	0	2	1	0	1	3	0	0	8
01-001015	intervention group	1	1	0	1	1	1	2	3	0	0	9
01-001016	control group	0	1	0	1	1	1	0	0	0	0	4
01-001016	control group	1	1	0	3	1	1	0	1	0	0	7
01-001017	intervention group	0	0	1	1	1	1	0	1	0	0	5
01-001017	intervention group	1	1	1	1	1	1	0	1	0	0	6
01-001018	control group	0	1	0	0	0	0	1	0	0	0	2
01-001018	control group	1	0	0	1	1	1	0	0	0	0	3
01-001019	control group	0	1	0	2	1	1	0	1	1	0	7
01-001019	control group	1	1	0	2	1	0	0	1	1	0	6
01-001020	intervention group	0	1	0	1	2	0	0	0	0	0	4
01-001020	intervention group	1	1	1	1	1	0	0	0	0	0	4
01-001021	control group	0	1	2	3	3	3	2	2	0	1	17
01-001021	control group	1	2	1	3	3	3	1	2	1	1	17
01-001022	intervention group	0	1	0	2	1	0	1	1	0	0	6
01-001022	intervention group	1	0	1	1	1	0	0	0	0	0	3
01-001023	control group	0	1	1	1	1	0	0	1	0	1	6
01-001023	control group	1	1	1	1	1	1	0	1	0	0	6
01-001024	intervention group	0	1	1	1	1	2	2	2	1	1	12
01-001024	intervention group	1	1	1	2	2	2	1	1	0	0	10
01-001025	control group	0	1	0	1	0	0	0	0	0	0	2
01-001025	control group	1	1	0	1	0	0	0	1	0	0	3
01-001026	control group	0	0	0	1	0	0	0	0	0	0	1
01-001026	control group	1	0	0	1	1	0	0	0	0	0	2
01-001027	intervention group	0	1	1	1	1	1	0	0	1	1	7
01-001027	intervention group	1	1	1	1	1	0	0	0	0	1	5
01-001028	intervention group	0	1	1	3	3	1	0	1	0	0	10
01-001028	intervention group	1	0	1	1	1	1	0	1	0	0	5
01-001029	intervention group	0	1	1	1	1	1	0	1	0	0	6
01-001029	intervention group	1	1	1	1	1	1	0	1	0	0	6
01-001030	control group	0	1	0	1	2	1	0	1	1	0	7
01-001030	control group	1	1	1	1	3	2	1	1	1	0	11
01-001031	intervention group	0	0	0	2	2	1	0	1	0	0	6
01-001031	intervention group	1	0	0	0	0	0	0	0	0	0	0
01-001032	control group	0	1	1	1	1	0	1	0	0	1	6
01-001032	control group	1	1	1	1	1	0	1	0	0	1	6
01-001033	control group	0	1	1	1	1	2	0	1	0	0	7
01-001034	intervention group	0	1	1	1	1	1	0	1	1	0	7
01-001034	intervention group	1	0	0	1	1	0	0	0	0	0	2
01-001035	intervention group	0	1	1	1	1	1	1	1	0	0	7
01-001035	intervention group	1	1	0	0	1	0	1	1	0	0	4
01-001036	control group	0	0	1	1	1	1	0	1	1	0	6
01-001036	control group	1	1	1	1	1	1	0	1	1	0	7
01-001037	intervention group	0	1	1	1	3	1	0	1	0	0	8
01-001037	intervention group	1	1	1	0	1	1	1	1	1	0	7
01-001038	intervention group	0	1	1	2	2	1	0	1	2	1	11
01-001038	intervention group	1	1	1	3	2	0	0	1	1	0	9
01-001039	intervention group	0	1	1	2	2	1	1	1	0	1	10
01-001039	intervention group	1	1	2	1	2	1	2	1	1	1	12
01-001040	control group	0	1	1	0	0	0	0	2	0	0	4
01-001040	control group	1	0	0	0	0	0	0	1	0	0	1
01-001041	control group	0	1	1	1	1	0	0	0	0	0	4
01-001041	control group	1	0	1	1	1	0	0	0	0	0	3
01-001042	control group	0	0	1	1	1	0	0	2	0	0	5
01-001042	control group	1	1	1	2	1	0	1	1	0	0	7
01-001043	control group	0	0	0	0	0	0	0	0	0	0	0
01-001043	control group	1	0	0	0	0	0	0	0	0	0	0
01-001044	control group	0	0	1	2	1	0	0	2	1	0	7
01-001044	control group	1	0	1	2	1	1	0	2	1	0	8
01-001045	intervention group	0	1	0	1	1	0	0	2	0	0	5
01-001045	intervention group	1	0	0	1	0	0	0	0	0	0	1
01-001046	intervention group	0	0	1	2	1	1	0	1	0	0	6
01-001046	intervention group	1	1	0	2	2	0	0	0	0	0	5
01-001047	control group	0	1	1	3	2	0	0	1	0	0	8
01-001048	intervention group	0	1	1	3	1	2	1	1	1	0	11
01-001048	intervention group	1	1	2	2	1	2	0	1	0	0	9
01-001049	intervention group	0	2	2	3	2	0	0	1	0	0	10
01-001050	control group	0	1	1	1	1	2	1	0	0	0	7
01-001050	control group	1	1	1	1	1	1	1	0	0	0	6
01-001051	intervention group	0	0	0	2	1	0	0	0	0	0	3
01-001051	intervention group	1	0	0	3	1	0	0	0	0	0	4
01-001052	control group	0	1	1	2	1	2	2	1	0	1	11
01-001052	control group	1	0	1	1	1	0	1	0	0	1	5
01-001053	intervention group	0	1	1	2	1	0	1	0	0	0	6
01-001053	intervention group	1	0	0	2	1	0	0	0	0	0	3
01-001054	control group	0	0	0	2	1	0	1	1	2	0	7
01-001054	control group	1	2	0	2	1	0	1	1	2	0	9
01-001055	control group	0	1	2	3	3	2	0	3	1	0	15
01-001055	control group	1	1	2	3	3	1	0	3	0	1	14
01-001056	control group	0	1	1	1	1	1	1	0	1	1	8
01-001056	control group	1	1	1	1	1	1	1	1	1	1	9
01-001057	control group	0	1	1	3	3	1	0	1	1	0	11
01-001057	control group	1	1	2	3	3	1	0	1	2	0	13
01-001058	intervention group	0	1	1	2	1	1	0	2	1	0	9
01-001058	intervention group	1	1	1	1	1	1	0	2	1	0	8
01-001059	intervention group	0	1	1	1	1	1	0	1	0	0	6
01-001060	intervention group	0	1	1	2	1	0	0	1	1	0	7
01-001061	intervention group	0	3	2	3	3	2	1	3	1	1	19
01-001062	intervention group	0	1	1	3	1	0	1	1	1	0	9
01-001062	intervention group	1	1	1	3	2	0	2	1	0	0	10
01-001063	control group	0	2	1	3	3	3	1	3	1	0	17
01-001063	control group	1	2	1	3	3	3	1	3	1	0	17
01-001064	control group	0	0	1	3	1	0	0	2	0	0	7
01-001064	control group	1	0	1	3	1	0	0	1	0	0	6
01-001065	intervention group	0	3	3	3	3	0	3	3	0	1	19
01-001066	control group	0	1	0	1	2	1	1	2	0	0	8
01-001066	control group	1	1	1	1	2	1	1	1	0	0	8
01-001067	control group	0	1	0	2	3	0	0	1	1	0	8
01-001067	control group	1	1	0	2	2	0	0	2	0	0	7
01-001068	intervention group	0	2	1	3	3	1	1	2	2	0	15
01-001068	intervention group	1	1	1	2	2	1	0	1	0	0	8
01-001069	intervention group	0	1	1	3	1	0	1	1	0	1	9
01-001069	intervention group	1	1	1	3	1	1	1	1	0	1	10
01-001070	control group	0	1	1	2	3	1	2	2	0	0	12
01-001070	control group	1	1	1	2	3	2	2	2	0	0	13
01-001071	control group	0	1	1	1	2	1	1	1	0	1	9
01-001071	control group	1	1	2	1	3	1	0	1	0	1	10
01-001072	intervention group	0	1	0	0	1	0	0	1	0	0	3
01-001072	intervention group	1	3	0	1	1	0	0	1	0	0	6
01-001073	intervention group	0	1	0	0	1	0	0	1	0	0	3
01-001073	intervention group	1	1	0	0	1	0	0	0	0	0	2
01-001074	intervention group	0	0	0	1	1	0	0	0	0	0	2
01-001074	intervention group	1	0	0	1	1	0	0	0	1	0	3
01-001075	intervention group	0	1	1	0	1	0	1	1	0	0	5
01-001075	intervention group	1	1	1	0	0	0	0	1	0	0	3
01-001076	control group	0	1	1	1	1	1	0	1	0	0	6
01-001076	control group	1	1	1	1	1	1	0	2	0	0	7
01-001077	control group	0	1	0	1	1	0	0	2	0	0	5
01-001077	control group	1	1	0	0	1	0	0	2	0	0	4
01-001078	control group	0	1	1	2	0	0	1	1	0	0	6
01-001078	control group	1	1	1	3	1	0	0	1	1	0	8
01-001079	control group	0	1	1	2	2	0	0	1	0	0	7
01-001080	intervention group	0	2	1	3	3	1	2	2	0	1	15
01-001080	intervention group	1	1	2	2	0	2	1		0	0
01-001081	control group	0	3	0	0	0	0	0	0	0	0	3
01-001081	control group	1	0	0	0	1	0	0	1	0	0	2
01-001082	control group	0	1	1	1	1	3	0	1	0	0	8
01-001082	control group	1	1	1	1	1	1	0	1	2	0	8
01-001083	intervention group	0	2	1	2	2	1	2	2	1	1	14
01-001083	intervention group	1	1	1	1	1	1	1	0	0	0	6
01-001084	intervention group	0	0	0	2	0	1	0	0	0	0	3
01-001084	intervention group	1	0	0	2	0	0	0	0	0	0	2
01-001085	intervention group	0	1	1	1	1	1	0	1	0	0	6
01-001086	intervention group	0	1	0	1	1	1	0	0	0	0	4
01-001086	intervention group	1	1	1	1	1	0	0	0	0	0	4
01-001087	control group	0	0	0	1	0	0	0	1	0	0	2
01-001087	control group	1
01-001088	control group	0	1	0	3	1	1	0	2	0	0	8
01-001088	control group	1	2	1	3	2	0	0	2	0	0	10
01-001089	control group	0	0	0	0	0	0	0	1	0	0	1
01-001089	control group	1	0	0	0	0	0	0	1	0	0	1
01-001090	intervention group	0	0	1	0	3	1	1	0	1	0	7
01-001091	intervention group	0	1	1	0	1	0	1	1	1	0	6
01-001091	intervention group	1	1	1	1	1	0	1	0	0	0	5
01-001092	control group	0	1	1	1	1	0	0	1	0	0	5
01-001092	control group	1	1	1	1	1	0	1	1	0	0	6
01-001093	intervention group	0	2	1	2	2	1	0	2	2	2	14
01-001093	intervention group	1	1	1	2	1	0	0	1	0	0	6
01-001094	intervention group	0	1	0	1	1	1	0	1	0	0	5
02-001001	control group	0	1	0	2	1	0	0	1	0	0	5
02-001001	control group	1	1	1	2	1	0	1	1	0	0	7
02-001002	control group	0	0	0	0	0	0	0	0	0	0	0
02-001002	control group	1	0	0	0	0	0	0	0	0	0	0
02-001003	control group	0	1	1	1	0	1	1	0	0	0	5
02-001003	control group	1	1	1	2	1	1	1	1	0	0	8
02-001004	control group	0	1	1	2	1	0	0	1	0	0	6
02-001004	control group	1	1	1	2		0	0	1	1	0
02-001005	intervention group	0	2	1	1	0	0	1	1	0	1	7
02-001005	intervention group	1	1	1	1	2	2	0	1	1	0	9
02-001006	control group	0	2	1	2	3	0	1	0	0	0	9
02-001006	control group	1	1	1	3	3	1	1	1	0	0	11
02-001007	intervention group	0	1	1	1	2	0	1	1	0	0	7
02-001008	intervention group	0	1	1	0	1	1	0	1	0	0	5
02-001008	intervention group	1	1	1	0	1	1	0	2	0	1	7
02-001009	intervention group	0	1	1	1	1	0	0	0	0	0	4
02-001010	control group	0	2	3	2	1	2	2	3	3	3	21
02-001011	control group	0	1	0	0	1	2	0	1	0	0	5
02-001011	control group	1	1	1	1	1	2	0	1	0	0	7
02-001012	intervention group	0	1	1	2	2	1	2	2	1	1	13
02-001012	intervention group	1	1		1	1	1	0	1	0	1
02-001013	control group	0	1	1	3	1	2	0	2	2	1	13
02-001013	control group	1	1	0	1	1	0	0	0	0	0	3
02-001014	intervention group	0	2	1	0	1	0	0	2	1	0	7
02-001015	control group	0	1	1	1	1	0	0	1	0	1	6
02-001016	control group	0	1	1	1	3	1	0	1	0	0	8
02-001016	control group	1	3	3	1	3	0	0	1	0	1	12
02-001017	control group	0	2	2	1	1	1	3	1	3	1	15
02-001017	control group	1	2	2	1	2	1	3	2	2	0	15
02-001018		0	1	1	2	1	1	0	1	0	0	7
02-001018		1	0	0	1	1	0	0	0	0	0	2
02-001019	intervention group	0	0	1	3	1	3	0	1	3	0	12
02-001019	intervention group	1	0	1	1	0	3	0	1	0	0	6
02-001020	intervention group	0	1	1	3	2	1	1	1	0	0	10
02-001020	intervention group	1	0	1	3	2	1	1	1	1	0	10
02-001021	control group	0	0	0	0	0	0	0	1	0	0	1
02-001021	control group	1	1	1	1	1	0	0	1	0	0	5
02-001022	control group	0	1	1	1	1	0	1	0	0	1	6
02-001022	control group	1	1	1	1	1	1	0	0	0	1	6
02-001023	intervention group	0	1	1	3	3	0	0	1	0	1	10
02-001024	intervention group	0	1	1	1	1	1	0	1	0	0	6
02-001024	intervention group	1	1	1	2	1	0	0	1	0	0	6
02-001025	control group	0	1	1	0	1	2	0	2	1	1	9
02-001025	control group	1	2	1	0	1	2	0	2	0	0	8
02-001026	intervention group	0	2	1	2	1	1	2	1	2	0	12
02-001026	intervention group	1	2	1	1	2	1	2	2	2	0	13
02-001027	intervention group	0	1	1	3	1	2	1	0	0	0	9
02-001027	intervention group	1	1	1	3	1	2	1	1	0	0	10
02-001028	intervention group	0	1	1	1	1	1	1	2	1	0	9
02-001028	intervention group	1	1	1	1	1	0	0	0	0	0	4
02-001029	control group	0	1	1	2	1	0	0	1	1	0	7
02-001029	control group	1	3	1	2	2	0	0	0	1	0	9
02-001030	control group	0	0	1	1	2	1	0	1	0	0	6
02-001030	control group	1	1	1	2	2	2	2	2	1	1	14
02-001031	intervention group	0	1	0	3	1	1	0	3	2	0	11
02-001031	intervention group	1	0	0	2	1	1	0	2	1	0	7
02-001032	control group	0	1	1	1	1	0	0	1	1	1	7
02-001032	control group	1	1	1	1	1	1	1	1	0	0	7
02-001033	intervention group	0	0	1	1	1	1	1	1	1	1	8
02-001033	intervention group	1	0	1	1	2	1	1	1	1	1	9
02-001034	intervention group	0	1	1	3	2	1	0	1	1	1	11
02-001034	intervention group	1	1	1	1	1	1	0	1	0	1	7
02-001035	control group	0	1	2	3	2	1	2	2	1	1	15
02-001035	control group	1	1	1	2	1	1	2	1	1	1	11
02-001036	intervention group	0	1	0	1	1	0	0	0	0	0	3
02-001036	intervention group	1	1	0	0	0	0	0	0	0	0	1
02-001037	control group	0	0	1	1	1	0	0	1	0	0	4
02-001037	control group	1	0	0	1	1	0	0	0	0	0	2
02-001038	control group	0	1	0	1	1	1	0	2	1	0	7
02-001038	control group	1	1	1	2	2	1	0	2	0	0	9
02-001039	intervention group	0	1	1	2	1	1	1	2	1	1	11
02-001039	intervention group	1	1	1	1	1	1	1	2	1	1	10
02-001040	intervention group	0	2	1	3	2	2	1	2	3	2	18
02-001041	control group	0	2	1	1	1	1	2	1	0	0	9
02-001041	control group	1	1	1	1	1	1	1	2	1	0	9
02-001042	control group	0	1	1	1	1	1	1	1	1	1	9
02-001042	control group	1	1	1	2	1	0	1	1	0	1	8
02-001043	control group	0	1	1	1	1	0	1	1	1	0	7
02-001043	control group	1	1	1	2	2	1	0	1	1	0	9
02-001044	intervention group	0	1	1	2	2	1	1	3	0	1	12
02-001044	intervention group	1	1	1	1	2	1	1	2	0	1	10
02-001045	intervention group	0	1	1	2	1	0	0	1	0	0	6
02-001045	intervention group	1	0	0	2	1		0	2	0	0
02-001046	intervention group	0	1	1	1	2	0	0	2	0	0	7
02-001046	intervention group	1	1	1	2				1	0	0
02-001047	control group	0	1	1	1	1	0	0	1	0	0	5
02-001048	control group	0	1	1	3	3	3	1	1	0	0	13
02-001048	control group	1	2	1	2	3	2	0	1	0	0	11
02-001049	control group	0	2	1	2	2	0	1	2	1	0	11
02-001049	control group	1	2	2	2	3	0	1	3	1	1	15
02-001050	intervention group	0	1	1	3	3	1	1	3	0	0	13
02-001051	control group	0	1	3	3	2	3	0	2	1	0	15
02-001052	intervention group	0	1	1	1	1	0	0	1	0	0	5
02-001052	intervention group	1	0	1	1	0	0	0	0	0	0	2
02-001053	control group	0	0	1	3	1	2	1	1	0	0	9
02-001053	control group	1	0	0	3	1	1	1	1	0	0	7
02-001054	intervention group	0	2	1	1	1	1	0	1	1	0	8
02-001054	intervention group	1	1	1	1	1	1	0	1	1	0	7
02-001055	intervention group	0	1	0	2	2	1	0	1	0	0	7
02-001055	intervention group	1	1	0	2	1	2	0	0	0	0	6
02-001056	control group	0	1	1	3	3	1	0	1	0	0	10
02-001056	control group	1	1	1	3	3	1	0	1	2	0	12
02-001057	intervention group	0	1	1	1	2	0	3	2	0	0	10
02-001057	intervention group	1	1	1	0	1	0	2	1	1	0	7
02-001058	intervention group	0	2	2	1	2	0	2	3	3	1	16
02-001058	intervention group	1	3	2	1	2	1	1	2	2	1	15
02-001059	control group	0	1	0	3	2	1	0	2	0	0	9
02-001059	control group	1	1	1	3	2	2	0	2	2	1	14
02-001060	control group	0	1	1	1	1	1	0	1	0	0	6
02-001060	control group	1	1	1	1	1		0	1	1	0
02-001061	intervention group	0	1	1	1	1	0	0	1	0	0	5
02-001061	intervention group	1	1	1	2	1	0	0	0	0	0	5
02-001062	control group	0	2	1	3	3	2	0	1	1	1	14
02-001062	control group	1	1	1	2	2	2	0	1	1	0	10
02-001063	control group	0	1	1	1	2	0	0	0	0	0	5
02-001063	control group	1	0	0	1	1	0	0	0	0	0	2
02-001064	intervention group	0	1	0	1	1	0	0	1	0	0	4
02-001064	intervention group	1	1		2	2	0	1	0	0	0
02-001065	intervention group	0	1	1	2	2	1	0	2	0	0	9
02-001065	intervention group	1	1	1	3	2	0	0	1	0	0	8
02-001066	control group	0	0	1	0	0	0	1	0	0	0	2
02-001066	control group	1	1	1	0	0	1	1	0	0	0	4
02-001067	control group	0	1	1	1	1	1	0	0	0	0	5
02-001067	control group	1	1	1	1	2	1	0	1	0	0	7
02-001068	intervention group	0	1	2	1	2	0	2	1	0	1	10
02-001068	intervention group	1	1	1	1	1	1	2	1	0	1	9
02-001069	intervention group	0	1	1	1	1	0	0	1	1	1	7
02-001069	intervention group	1	1	1	1	1	0	0	1	1	0	6
02-001070	intervention group	0	1	1	1	1	1	1	1	0	0	7
02-001070	intervention group	1	1	1	2	1	2	1	1	0	0	9
02-001071	control group	0	1	1	2	3	0	1	1	0	0	9
02-001071	control group	1	1	1	3	3	0	1	1	0	0	10
02-001072	control group	0	0	0	3	0	0	0	1	0	0	4
02-001072	control group	1	0	0	2	1	0	0	1	0	0	4
02-001073	intervention group	0	0	1	0	0	0	1	0	0	0	2
02-001073	intervention group	1	0	0	0	1	0	1	0	0	0	2
02-001074	intervention group	0	0	1	1	0	0	0	0	1	0	3
02-001074	control group	1
02-001075	control group	0	1	0	1	1	0	0	0	0	0	3
02-001075	control group	1	0	0	0	1	0	0	1	0	0	2
02-001076	control group	0	1	1	1	1	1	0	1	0	0	6
02-001076	control group	1	1	1	1	1	0	0	3	0	0	7
02-001077	intervention group	0	0	1	1	1	0	0	2	0	0	5
02-001077	intervention group	1	0	1	1	1	0	0	1	0	0	4
02-001078	intervention group	0	1	1	2	2	2	1	1	0	0	10
02-001078	intervention group	1	1	1	1	1	3	1	1	0	0	9
02-001079	intervention group	0	2	1	1	2	1	1	1	1	1	11
02-001079	intervention group	1
02-001080	control group	0	2	2	1	2	0	1	3	0	1	12
02-001080	control group	1	2	1	2	3	0	1	3	0	1	13
02-001081	intervention group	0	1	2	2	2	3	1	2	0	0	13
02-001081	intervention group	1	1	2	1	2	3	0	3	1	0	13
02-001082	control group	0	1	1	1	2	1	2	1	0	1	10
02-001082	control group	1	2	2	1	3	1	2	1	0	1	13
02-001083	intervention group	0	1	1	2	2	2	1	3	3	0	15
02-001083	intervention group	1	1	1	2	2	1	1	3	2	1	14
02-001084	control group	0	0	0	0	0	0	0	0	1	0	1
02-001084	control group	1	1	0	0	0	1	1	0	1	0	4
02-001085	intervention group	0	1	3	1	1	2	2	2	0	1	13
02-001085	intervention group	1	1	1	0	1	0	2	0	0	0	5
02-001086	control group	0	1	1	2	2	0	0	0	0	1	7
02-001086	control group	1	1	1	2	2	0	0	1	2	0	9
02-001087	control group	0	2	1	0	1	1	0	1	0	0	6
02-001087	control group	1	1	1	2		1	0	1	0	0
02-001088	control group	0	0	1	1	1	1	0	0	0	0	4
02-001089	intervention group	0	1	1	3	1	1	0	0	0	0	7
02-001089	intervention group	1	1	1	3	1	1	0	0	0	0	7
02-001090	intervention group	0	1	1	2	1	1	1	1	1	0	9
02-001090	intervention group	1	1	1	3	2	0	0	1	0	0	8
02-001091	intervention group	0	0	2	2	2	1	1	2	2	0	12
02-001092	control group	0	2	1	2	3	2	1	1	1	0	13
02-001092	control group	1	1	1	2	1	2	1	1	0	0	9
02-001093	intervention group	0	0	0	1	1	1	1	0	0	1	5
02-001093	intervention group	1	0	0	1	1	2	0	0	0	0	4
02-001095	intervention group	0	1	1	0	1	0	1	1	0	0	5
02-001095	intervention group	1	1	0	0	1	0	0	0	0	0	2

## Sheet: PSQ
patid	treatment group	visit	psq01	psq02	psq03	psq04	psq05	psq06	psq07	psq08	psq09	psq10	psq11	psq12	psq13	psq14	psq15	psq16	psq17	psq18	psq19	psq20	psq_sorgen_sum1	psq_score1	psq_ansp_sum1	psq_score2	psq_freude_sum1	psq_score3	psq_anfor_sum1	psq_score4	psq_gesamt_sum1	psq_gesamtscore
01-001001	control group	0	4	1	1	4	1	2	2	2	1	1	1	4	1	3	2	3	2	2	4	1	1.4	13.33	1.8	26.67	3.2	73.33	1	0	1.5	16.67
01-001001	control group	1	4	1	1	2	2	2	2	3	2	1	4	3	1	3	1	3	2	2	4	2	1.4	13.33	2	33.33	2.8	60	1.8	26.67	1.85	28.33
01-001002	intervention group	0	1	4	4	3	2	1	2	2	3	3	3	2	3	2	1	2	4	2	1	3	2.2	40	3.4	80	2.2	40	3.6	86.67	3	66.67
01-001002	intervention group	1	2	3	3	3	2	3	2	3	3	2	3	3	2	3	1	2	3	2	1	2	1.8	26.67	2.6	53.33	2.8	60	3	66.67	2.4	46.67
01-001003	control group	0	1	2	2	3	2	1	2	1	2	2	3	2	3	2	2	2	4	3	4	1	2.2	40	3.4	80	2	33.33	1.8	26.67	2.6	53.33
01-001003	control group	1	1	2	2	2	2	2	2	1	3	2	2	2	3	2	3	1	4	3	4	1	2.4	46.67	3.4	80	1.6	20	1.6	20	2.7	56.67
01-001004	intervention group	0	1	2	3	2	2	3	3	2	2	3	3	2	1	2	3	1	3	3	2	2	2.4	46.67	2.8	60	1.8	26.67	2.6	53.33	2.75	58.33
01-001004	intervention group	1	2	3	3	3	3	2	3	2	3	3	2	1	3	2	3	1	3	3	2	2	3	66.67	3	66.67	1.8	26.67	2.6	53.33	2.95	65
01-001005	intervention group	0	4	1	1	4	1	4	2	3	3	1	2	4	1	4	2	4	2	2	4	1	1.4	13.33	1.8	26.67	3.8	93.33	1.2	6.67	1.4	13.33
01-001005	intervention group	1	4	1	1	4	1	4	2	3	1	2	1	4	1	4	2	4	1	4	4	1	1.6	20	1.6	20	3.8	93.33	1	0	1.35	11.67
01-001006	control group	0	1	2	2	2	2	2	2	1	3	2	2	3	3	2	2	2	3	3	2	2	2.2	40	3.2	73.33	2	33.33	2.2	40	2.65	55
01-001006	control group	1	1	2	2	2	2	2	3	1	3	2	3	3	3	3	2	1	3	3	2	2	2.4	46.67	3.2	73.33	2	33.33	2.4	46.67	2.75	58.33
01-001007	intervention group	0	2	2	2	2	2	2	1	1	2	1	2	3	2	2	2	2	2	2	2	3	1.6	20	2.4	46.67	2	33.33	2.4	46.67	2.35	45
01-001007	intervention group	1	2	3	3	2	1	2	2	1	3	1	2	3	2	2	1	2	2	2	1	3	1.4	13.33	2.6	53.33	2	33.33	3	66.67	2.5	50
01-001008	control group	0	2	3	3	3	2	3	1	3	1	2	2	3	1	4	2	3	2	3	2	2	1.6	20	2.2	40	3.2	73.33	2.6	53.33	2.05	35
01-001008	control group	1	4	3	3	3	2	3	1	4	2	2	2	3	1	4	1	3	2	2	3	2	1.4	13.33	1.8	26.67	3.4	80	2.4	46.67	1.8	26.67
01-001009	intervention group	0	3	4	4	3	2	2	3	2	4	2	2	3	3	2	2	2	4	3	1	3	2.4	46.67	3.2	73.33	2.4	46.67	3.4	80	2.9	63.33
01-001009	intervention group	1	2	3	4	3	2	2	3	3	3	2	3	2	3	2	1	2	3	3	1	4	2.2	40	3	66.67	2.4	46.67	3.6	86.67	2.85	61.67
01-001010	control group	0	1	4	4	2	2	2	1	2	2	2	3	4	1	2	1	3	2	2	3	2	1.4	13.33	2.6	53.33	2.6	53.33	3	66.67	2.35	45
01-001010	control group	1	2	3	4	3	1	3	2	2	2	1	1	4	1	3	1	2	2	1	4	2	1.2	6.67	2	33.33	2.8	60	2.2	40	1.9	30
01-001011	intervention group	0	3	2	2	3	2	3	2	3	2	1	2	4	1	3	1	3	1	2	3	2	1.4	13.33	1.8	26.67	3.2	73.33	2	33.33	1.75	25
01-001011	intervention group	1	3	2	3	2	2	3	1	3	2	1	2	4	1	3	1	3	1	2	3	2	1.2	6.67	1.8	26.67	3	66.67	2.2	40	1.8	26.67
01-001012	control group	0	2	3	3	2	2	2	3	2	3	2	2	1	4	3	2	2	3	4	2	2	2.6	53.33	3.2	73.33	2	33.33	2.6	53.33	2.85	61.67
01-001012	control group	1	2	3	2	3	2	2	3	2	3	2	2	2	3	2	3	2	3	3	2	2	2.6	53.33	3	66.67	2.2	40	2.4	46.67	2.7	56.67
01-001013	intervention group	0	2	2	1	3	1	2	2	3	4	1	1	4	2	3	1	2	1	4	1	1	1.4	13.33	3	66.67	3	66.67	1.8	26.67	2.05	35
01-001013	intervention group	1	3	2	2	3	2	1	2	3	4	1	1	2	1	2	2	2	2	4	1	1	1.6	20	3.2	73.33	2.4	46.67	2	33.33	2.35	45
01-001014	control group	0	1	4	4	2	2	2	3	1	4	3	3	2	4	2	2	2	4	4	2	2	2.8	60	3.8	93.33	1.8	26.67	3.2	73.33	3.25	75
01-001014	control group	1	1	3	3	2	3	1	3	1	4	4	3	2	4	2	3	2	4	4	2	2	3.4	80	4	100	1.8	26.67	2.8	60	3.35	78.33
01-001015	intervention group	0	2	2	1	3	2	1	2	4	3	1	2	2	2	3	2	2	2	4	2	2	1.8	26.67	3.2	73.33	2.8	60	2	33.33	2.3	43.33
01-001015	intervention group	1	1	2	3	3	1	1	2	4	3	2	3	3	2	3	1	3	3	4	1	3	1.6	20	3.6	86.67	3.2	73.33	3	66.67	2.5	50
01-001016	control group	0	3	2	2	4	1	2	1	2	3	1	2	4	1	3	1	2	2	3	4	2	1	0	2.6	53.33	3	66.67	1.8	26.67	1.85	28.33
01-001016	control group	1	2	2	3	3	1	2	1	2	2	1	2	4	1	3	1	2	2	2	2	2	1	0	2.4	46.67	2.8	60	2.4	46.67	2	33.33
01-001017	intervention group	0	3	2	3	3	2	2	2	2	2	2	3	2	2	2	3	2	3	3	2	3	2.2	40	2.6	53.33	2.2	40	2.8	60	2.6	53.33
01-001017	intervention group	1	2	3	4	2	3	2	3	2	3	3	3	2	3	2	2	2	3	3	2	3	2.8	60	3	66.67	2	33.33	3.2	73.33	3	66.67
01-001018	control group	0	3	2	2	3	1	3	2	3	1	1	2	4	1	4	1	4	2	1	3	2	1.2	6.67	1.6	20	3.6	86.67	2	33.33	1.55	18.33
01-001018	control group	1	4	2	2	3	1	4	1	3	2	1	2	4	2	4	1	4	2	1	2	2	1.2	6.67	1.4	13.33	3.6	86.67	2.2	40	1.55	18.33
01-001019	control group	0	2	2	2	2	2	2	2	2	2	2	2	2	2	2	2	2	2	3	3	3	2	33.33	2.6	53.33	2	33.33	2.2	40	2.45	48.33
01-001019	control group	1	2	2	3	2	2	2	2	2	3	2	2	2	2	2	2	2	2	3	3	2	2	33.33	2.8	60	2	33.33	2.2	40	2.5	50
01-001020	intervention group	0	1	2	4	3	1	3	1	2	2	2	2	3	2	3	1	4	2	2	1	3	1.4	13.33	2.4	46.67	3	66.67	3	66.67	2.2	40
01-001020	intervention group	1	2	2	2	2	1	3	2	2	2	1	1	4	2	3	3	3	2	2	1	2	1.8	26.67	2.2	40	2.8	60	2.2	40	2.1	36.67
01-001021	control group	0	1	3	2	2	2	1	3	1	3	3	3	1	3	2	3	1	3	3	2	3	2.8	60	3.4	80	1.4	13.33	2.8	60	3.15	71.67
01-001021	control group	1	1	3	3	2	3	1	3	1	3	3	3	1	3	2	3	1	4	4	2	3	3	66.67	3.8	93.33	1.4	13.33	3	66.67	3.35	78.33
01-001022	intervention group	0	2	2	2	3	2	2	2	3	2	2	2	3	2	3	2	2	2	3	2	2	2	33.33	2.6	53.33	2.8	60	2.2	40	2.25	41.67
01-001022	intervention group	1	3	2	3	3	2	3	1	3	2	1	2	3	2	3	2	2	2	2	3	2	1.6	20	2	33.33	2.8	60	2.2	40	2	33.33
01-001023	control group	0	2	2	3	4	2	4	2	3	3	2	2	4	2	4	1	3	1	3	2	2	1.8	26.67	2.2	40	3.6	86.67	2.4	46.67	1.95	31.67
01-001023	control group	1	3	2	3	3	1	4	2	3	3	1	2	4	2	4	1	3	2	4	1	3	1.4	13.33	2.4	46.67	3.4	80	2.8	60	2.05	35
01-001024	intervention group	0	2	1	2	4	2	3	3	2	2	2	2	3	2	3	2	2	2	3	4	1	2.2	40	2.4	46.67	2.8	60	1.4	13.33	2.05	35
01-001024	intervention group	1	2	2	2	4	1	3	3	1	2	2	2	4	3	3	2	3	2	2	2	3	2.2	40	2.2	40	3	66.67	2.4	46.67	2.2	40
01-001025	control group	0	4	1	2	4	1	2	1	2	2	1	1	2	1	2	1	1	1	2	3	1	1	0	1.8	26.67	2.2	40	1.4	13.33	1.75	25
01-001025	control group	1	4	1	2	4	2	4	1	4	3	1	1	4	3	4	2	3	1	2	4	1	1.8	26.67	1.6	20	3.8	93.33	1.2	6.67	1.45	15
01-001026	control group	0	3	2	2	3	1	3	1	3	2	1	1	4	1	4	1	3	1	2	4	2	1	0	1.8	26.67	3.4	80	1.6	20	1.5	16.67
01-001026	control group	1	4	1	2	4	1	4	1	4	1	1	1	4	1	4	1	4	1	1	4	1	1	0	1	0	4	100	1.2	6.67	1.05	1.67
01-001027	intervention group	0	2	2	3	2	2	1	2	2	3	3	3	2	2	3	1	2	2	3	1	3	2	33.33	3	66.67	2.2	40	3	66.67	2.7	56.67
01-001027	intervention group	1	2	1	2	2	2	2	3	3	3	2	2	3	2	3	3	2	2	2	2	2	2.4	46.67	2.6	53.33	2.6	53.33	2	33.33	2.35	45
01-001028	intervention group	0	1	4	4	3	2	1	3	1	4	3	4	4	4	3	2	1	4	3	1	4	2.8	60	3.8	93.33	2.4	46.67	4	100	3.3	76.67
01-001028	intervention group	1	1	3	4	2	2	1	3	1	4	3	4	3	2	3	2	1	2	3	1	4	2.4	46.67	3.4	80	2	33.33	3.8	93.33	3.15	71.67
01-001029	intervention group	0	2	2	2	3	2	2	2	2	2	2	2	4	2	3	2	2	3	2	3	2	2	33.33	2.6	53.33	2.8	60	2	33.33	2.2	40
01-001029	intervention group	1	2	2	2	3	2	2	2	2	2	2	2	4	2	3	2	2	3	2	3	2	2	33.33	2.6	53.33	2.8	60	2	33.33	2.2	40
01-001030	control group	0	1	2	2	2	2	1	1	2	3	2	3	2	3	2	1	2	3	4	1	3	1.8	26.67	3.6	86.67	2	33.33	2.8	60	2.8	60
01-001030	control group	1	1	3	2	3	1	1	2	1	3	3	4	2	2	2	2	1	4	3	3	2	2	33.33	3.6	86.67	1.8	26.67	2.6	53.33	2.85	61.67
01-001031	intervention group	0	4	2	3	4	1	3	2	4	2	1	2	4	1	4	1	4	1	2	4	2	1.2	6.67	1.6	20	4	100	2	33.33	1.45	15
01-001031	intervention group	1	3	2	4	4	2	3	1	4	3	2	1	3	2	4	2	4	2	3	4	2	1.8	26.67	2.4	46.67	3.8	93.33	2	33.33	1.85	28.33
01-001032	control group	0	2	2	3	4	3	2	3	2	3	3	2	2	3	2	3	1	3	4	4	2	3	66.67	3.2	73.33	2.2	40	2	33.33	2.75	58.33
01-001032	control group	1	4	3	2	2	2	2	3	3	3	3	3	2	3	2	3	1	4	3	3	2	2.8	60	2.8	60	2	33.33	2.4	46.67	2.75	58.33
01-001033	control group	0	2	2	3	3	1	3	2	3	3	1	3	4	1	2	2	2	2	3	3	3	1.4	13.33	2.6	53.33	2.8	60	2.6	53.33	2.2	40
01-001034	intervention group	0	2	3	3	3	2	2	2	3	3	2	2	4	2	3	2	3	2	2	3	2	2	33.33	2.6	53.33	3.2	73.33	2.4	46.67	2.2	40
01-001034	intervention group	1	3	2	2	4	2	3	2	3	2	1	2	4	2	3	2	3	2	2	3	2	1.8	26.67	2	33.33	3.4	80	2	33.33	1.85	28.33
01-001035	intervention group	0	3	2	3	3	2	2	3	3	3	2	3	4	2	3	2	3	2	2	2	3	2.2	40	2.4	46.67	3.2	73.33	2.8	60	2.3	43.33
01-001035	intervention group	1	3	1	2	3	2	4	1	3	2	1	2	4	2	4	1	4	1	2	3	2	1.4	13.33	1.6	20	3.6	86.67	1.8	26.67	1.55	18.33
01-001036	control group	0	4	1	3	4	1	3	1	3	3	2	3	3	2	4	1	4	2	2	4	3	1.4	13.33	2	33.33	3.6	86.67	2.2	40	1.75	25
01-001036	control group	1	3	2	3	4	1	3	2	4	2	2	2	3	2	4	1	4	2	1	3	2	1.6	20	1.8	26.67	3.8	93.33	2.2	40	1.7	23.33
01-001037	intervention group	0	2	3	4	3	2	1	2	1	4	2	3	2	3	2	2	1	3	3	2	3	2.2	40	3.4	80	1.8	26.67	3.2	73.33	3	66.67
01-001037	intervention group	1	2	2	3	2	2	1	2	1	3	2	3	3	3	2	2	1	2	3	1	3	2.2	40	3	66.67	1.8	26.67	3	66.67	2.85	61.67
01-001038	intervention group	0	2	3	4	2	2	2	2	2	3	2	3	2	3	2	2	2	3	3	4	4	2.2	40	3	66.67	2	33.33	3	66.67	2.8	60
01-001038	intervention group	1	1	3	3	2	2	2	3	2	3	2	3	2	2	2	1	2	4	4	1	3	2	33.33	3.6	86.67	2	33.33	3.2	73.33	2.95	65
01-001039	intervention group	0	2	4	3	3	4	2	4	2	4	3	3	1	3	3	4	2	4	3	3	2	3.6	86.67	3.4	80	2.2	40	2.8	60	3.15	71.67
01-001039	intervention group	1	2	3	2	2	4	2	4	2	4	2	2	2	3	2	4	2	4	4	3	2	3.4	80	3.6	86.67	2	33.33	2.2	40	3.05	68.33
01-001040	control group	0	4	1	2	4	2	3	2	4	2	2	2	4	2	4	1	3	1	1	3	1	1.8	26.67	1.4	13.33	3.8	93.33	1.6	20	1.5	16.67
01-001040	control group	1	3	2	3	3	2	3	2	4	2	1	1	3	2	4	2	2	2	1	3	2	1.8	26.67	1.8	26.67	3.2	73.33	2	33.33	1.85	28.33
01-001041	control group	0	3	2	3	3	1	4	2	3	3	2	3	4	1	3	2	4	3	3	4	2	1.6	20	2.4	46.67	3.4	80	2.2	40	1.95	31.67
01-001041	control group	1	3	3	4	2	1	4	2	3	3	2	2	3	1	3	1	4	2	2	3	2	1.4	13.33	2	33.33	3	66.67	2.6	53.33	2	33.33
01-001042	control group	0	4	1	1	3	1	3	2	2	3	2	2	3	2	4	2	3	2	2	4	1	1.8	26.67	2	33.33	3	66.67	1.2	6.67	1.75	25
01-001042	control group	1	3	2	1	2	1	2	2	2	3	2	2	3	1	3	2	2	2	2	3	2	1.6	20	2.4	46.67	2.4	46.67	1.8	26.67	2.1	36.67
01-001043	control group	0	3	1	2	3	1	4	1	3	1	1	1	4	1	3	2	3	1	1	3	2	1.2	6.67	1.2	6.67	3.2	73.33	1.6	20	1.45	15
01-001043	control group	1	3	1	1	2	1	4	1	3	1	1	1	4	1	3	1	3	1	1	3	1	1	0	1.2	6.67	3	66.67	1.2	6.67	1.35	11.67
01-001044	control group	0	3	2	2	3	1	4	1	4	2	1	2	4	1	4	1	3	2	2	2	2	1	0	1.8	26.67	3.6	86.67	2.2	40	1.6	20
01-001044	control group	1	2	2	2	1	1	4	1	4	2	2	2	4	1	4	3	3	2	2	2	2	1.6	20	2	33.33	3.2	73.33	2.2	40	1.9	30
01-001045	intervention group	0	3	2	1	2	1	4	1	3	2	1	1	4	1	3	2	3	2	3	4	2	1.2	6.67	2	33.33	3	66.67	1.4	13.33	1.65	21.67
01-001045	intervention group	1	3	1	1	4	1	4	1	3	2	1	1	4	1	4	1	4	1	2	4	1	1	0	1.6	20	3.8	93.33	1	0	1.2	6.67
01-001046	intervention group	0	2	1	2	4	1	2	1	2	1	2	1	4	2	4	1	4	2	2	4	1	1.4	13.33	2.2	40	3.6	86.67	1.2	6.67	1.55	18.33
01-001046	intervention group	1	2	3	3	4	3	3	2	2	3	2	2	3	2	4	1	3	2	4	3	2	2	33.33	2.8	60	3.2	73.33	2.4	46.67	2.25	41.67
01-001047	control group	0	1	1	1	2	2	2	1	1	3	1	1	4	1	2	1	2	3	3	4	2	1.2	6.67	3.2	73.33	2.2	40	1.2	6.67	2.1	36.67
01-001048	intervention group	0	2	3	1	2	3	1	2	2	3	2	1	1	2	2	4	2	2	4	4	2	2.6	53.33	3.2	73.33	1.8	26.67	1.6	20	2.65	55
01-001048	intervention group	1	2	2	3	2	2	2	2	3	4	2	1	2	3	2	2	1	2	3	3	2	2.2	40	3	66.67	2	33.33	2	33.33	2.55	51.67
01-001049	intervention group	0	2	2	3	2	2	1	3	2	4	3	3	1	2	2	2	2	3	4	1	2	2.4	46.67	3.6	86.67	1.8	26.67	2.8	60	3	66.67
01-001050	control group	0	2	2	2	3	2	2	2	1	3	2	1	3	2	3	2	3	2	3	2	2	2	33.33	2.8	60	2.6	53.33	2	33.33	2.3	43.33
01-001050	control group	1	3	2	2	3	1	3	2	3	2	1	1	4	2	3	2	3	2	1	3	2	1.6	20	1.8	26.67	3.2	73.33	1.8	26.67	1.75	25
01-001051	intervention group	0	3	1	2	3	1	3	1	3	2	1	2	4	2	3	1	4	2	2	3	1	1.2	6.67	2	33.33	3.4	80	1.6	20	1.6	20
01-001051	intervention group	1	2	1	2	3	1	3	1	3	2	1	2	3	2	3	1	3	1	2	3	1	1.2	6.67	2	33.33	3	66.67	1.6	20	1.7	23.33
01-001052	control group	0	2	2	3	2	3	3	3	2	2	2	2	3	3	1	2	3	1	2	3	3	2.6	53.33	2	33.33	2.2	40	2.4	46.67	2.45	48.33
01-001052	control group	1	2	1	3	2	3	3	2	2	2	3	2	1	3	2	2	1	1	2	2	3	2.6	53.33	2	33.33	1.6	20	2.4	46.67	2.6	53.33
01-001053	intervention group	0	3	1	3	4	2	3	2	3	3	1	2	2	2	3	1	2	1	2	4	2	1.6	20	2	33.33	2.8	60	1.8	26.67	1.9	30
01-001053	intervention group	1	3	1	1	4	2	3	2	2	3	1	1	2	2	2	2	2	1	2	4	1	1.8	26.67	2	33.33	2.4	46.67	1	0	1.85	28.33
01-001054	control group	0	2	3	4	3	4	2	2	4	4	2	3	2	4	3	2	2	3	4	2	3	2.8	60	3.4	80	2.8	60	3.2	73.33	2.9	63.33
01-001054	control group	1	3	4	4	2	2	2	1	2	3	1	3	3	2	3	2	1	2	3	2	3	1.6	20	2.6	53.33	2.2	40	3.4	80	2.6	53.33
01-001055	control group	0	1	3	1	2	2	2	3	2	4	3	3	2	3	2	4	4	4	4	1	2	3	66.67	3.8	93.33	2.4	46.67	2.6	53.33	3	66.67
01-001055	control group	1	1	3	1	2	2	2	3	2	4	3	3	2	3	2	2	4	4	4	1	2	2.6	53.33	3.8	93.33	2.4	46.67	2.6	53.33	2.9	63.33
01-001056	control group	0	3	2	2	4	2	2	2	2	2	2	1	3	3	1	2	2	2	2	3	2	2.2	40	2.2	40	2.4	46.67	1.8	26.67	2.2	40
01-001056	control group	1	2	2	2	2	2	3	2	2	2	2	2	2	2	2	3	2	2	2	2	2	2.2	40	2.2	40	2	33.33	2.2	40	2.4	46.67
01-001057	control group	0	2	3	3	2	1	2	2	2	2	1	3	3	2	3	2	3	2	2	3	3	1.6	20	2.4	46.67	2.6	53.33	2.8	60	2.3	43.33
01-001057	control group	1	2	2	4	2	2	2	2	1	3	2	3	2	2	2	1	4	4	3	2	3	1.8	26.67	3.2	73.33	2.2	40	3	66.67	2.7	56.67
01-001058	intervention group	0	1	2	2	2	1	2	2	1	3	1	1	2	1	3	2	3	2	3	3	2	1.4	13.33	3	66.67	2.2	40	1.8	26.67	2.25	41.67
01-001058	intervention group	1	2	2	2	2	1	2	2	1	3	1	1	2	1	3	2	2	2	3	3	2	1.4	13.33	2.8	60	2	33.33	1.8	26.67	2.25	41.67
01-001059	intervention group	0	3	2	2	2	2	2	2	2	2	2	2	2	2	2	2	2	2	2	1	1	2	33.33	2.2	40	2	33.33	2.2	40	2.35	45
01-001060	intervention group	0	3	2	3	2	1	2	2	3	3	2	2	2	3	2	3	2	2	3	2	2	2.2	40	2.6	53.33	2.2	40	2.4	46.67	2.5	50
01-001061	intervention group	0	1	2	2	2	2	1	3	3	2	2	2	2	3	2	2	3	4	4	3	2	2.4	46.67	3.6	86.67	2.4	46.67	2	33.33	2.65	55
01-001062	intervention group	0	2	2	1	1	3	2	2	2	3	2	1	2	3	2	3	2	3	3	4	4	2.6	53.33	3	66.67	1.8	26.67	1.8	26.67	2.65	55
01-001062	intervention group	1	2	1	1	1	3	2	2	2	3	1	1	2	2	2	3	2	3	3	4	1	2.2	40	3	66.67	1.8	26.67	1	0	2.35	45
01-001063	control group	0	1	4	3	2	3	1	3	1	3	3	3	1	3	2	3	2	4	4	2	3	3	66.67	3.8	93.33	1.6	20	3.2	73.33	3.35	78.33
01-001063	control group	1	1	4	3	2	3	1	3	1	3	3	3	1	3	2	4	2	4	4	1	3	3.2	73.33	3.8	93.33	1.6	20	3.4	80	3.45	81.67
01-001064	control group	0	2	2	3	3	1	2	2	3	3	1	1	3	2	3	1	3	2	3	3	1	1.4	13.33	2.8	60	3	66.67	1.8	26.67	2	33.33
01-001064	control group	1	2	2	2	3	1	2	1	3	3	1	2	4	2	3	2	2	2	3	3	1	1.4	13.33	2.8	60	3	66.67	1.8	26.67	2	33.33
01-001065	intervention group	0	1	4	4	2	4	1	4	1	4	4	4	1	4	2	4	1	4	4	2	4	4	100	4	100	1.4	13.33	3.8	93.33	3.85	95
01-001066	control group	0	2	3	3	3	2	2	2	2	3	3	3	3	1	3	1	3	2	3	1	3	1.8	26.67	2.8	60	2.8	60	3.2	73.33	2.5	50
01-001066	control group	1	1	3	4	3	2	2	2	2	3	3	3	3	2	3	2	3	2	3	1	3	2.2	40	3	66.67	2.8	60	3.4	80	2.7	56.67
01-001067	control group	0	1	2	3	3	2	4	1	2	2	2	3	4	3	4	1	4	3	2	1	3	1.8	26.67	2.4	46.67	3.4	80	3	66.67	2.2	40
01-001067	control group	1	2	2	4	3	2	4	1	3	2	2	3	3	3	4	1	2	2	3	2	3	1.8	26.67	2.2	40	3	66.67	3	66.67	2.25	41.67
01-001068	intervention group	0	1	4	4	3	2	1	3	1	4	3	4	3	3	3	2	2	3	4	1	4	2.6	53.33	3.8	93.33	2.4	46.67	4	100	3.25	75
01-001068	intervention group	1	2	3	3	2	2	2	2	1	3	3	3	3	2	3	2	3	2	3	2	3	2.2	40	2.8	60	2.4	46.67	3	66.67	2.65	55
01-001069	intervention group	0	3	2	2	3	2	2	2	2	3	2	2	3	2	3	2	1	2	2	3	2	2	33.33	2.4	46.67	2.4	46.67	2	33.33	2.25	41.67
01-001069	intervention group	1	3	3	2	3	2	2	2	2	3	2	2	3	2	2	2	1	2	2	3	2	2	33.33	2.4	46.67	2.2	40	2.2	40	2.35	45
01-001070	control group	0	1	4	4	2	3	1	3	1	3	4	4	2	3	2	2	2	4	4	1	4	3	66.67	3.8	93.33	1.8	26.67	4	100	3.5	83.33
01-001070	control group	1	1	4	4	2	3	2	3	2	4	3	4	2	3	2	3	2	4	4	1	4	3	66.67	3.8	93.33	2	33.33	4	100	3.45	81.67
01-001071	control group	0	2	2	1	3	2	2	3	2	2	2	2	1	2	2	3	3	3	3	4	2	2.4	46.67	2.8	60	2.2	40	1.6	20	2.4	46.67
01-001071	control group	1	2	1	1	2	3	2	3	2	3	3	2	1	3	2	3	3	3	3	4	1	3	66.67	3	66.67	2	33.33	1.2	6.67	2.55	51.67
01-001072	intervention group	0	3	2	3	2	2	2	2	4	3	2	2	3	2	3	2	3	2	2	1	3	2	33.33	2.4	46.67	3	66.67	2.8	60	2.3	43.33
01-001072	intervention group	1	3	2	4	3	2	3	1	4	2	2	2	4	2	4	1	3	2	1	3	4	1.6	20	1.8	26.67	3.6	86.67	2.8	60	1.9	30
01-001073	intervention group	0	3	2	2	3	1	2	2	3	2	2	2	3	2	3	1	3	1	2	2	2	1.6	20	2	33.33	3	66.67	2.2	40	1.95	31.67
01-001073	intervention group	1	3	2	2	3	1	3	2	3	2	2	2	4	2	3	1	3	1	2	2	2	1.6	20	1.8	26.67	3.2	73.33	2.2	40	1.85	28.33
01-001074	intervention group	0	3	2	2	3	1	3	2	3	2	1	3	4	1	3	1	2	1	4	4	1	1.2	6.67	2.2	40	3	66.67	1.8	26.67	1.8	26.67
01-001074	intervention group	1	4	1	2	4	1	3	1	3	2	1	1	4	1	3	1	2	1	2	4	1	1	0	1.6	20	3.2	73.33	1.2	6.67	1.4	13.33
01-001075	intervention group	0	2	2	2	3	1	3	2	2	1	1	2	2	2	2	2	2	2	1	3	1	1.6	20	1.8	26.67	2.2	40	1.8	26.67	2	33.33
01-001075	intervention group	1	3	3	2	3	1	4	1	3	2	1	1	4	1	3	1	4	1	2	4	1	1	0	1.6	20	3.4	80	1.6	20	1.45	15
01-001076	control group	0	3	2	2	3	2	2	2	2	2	1	1	2	2	2	1	2	3	2	3	1	1.6	20	2.4	46.67	2.2	40	1.6	20	2.1	36.67
01-001076	control group	1	2	2	2	3	2	2	2	2	2	2	2	2	2	3	1	2	2	2	3	2	1.8	26.67	2.4	46.67	2.4	46.67	2	33.33	2.2	40
01-001077	control group	0	3	1	1	3	2	3	1	2	3	1	2	4	2	3	2	3	2	3	4	1	1.6	20	2.4	46.67	3	66.67	1.2	6.67	1.8	26.67
01-001077	control group	1	3	1	1	3	2	3	1	2	3	1	2	4	2	3	2	3	2	3	4	1	1.6	20	2.4	46.67	3	66.67	1.2	6.67	1.8	26.67
01-001078	control group	0	4	2	2	2	2	2	2	2	3	2	2	3	2	2	2	2	2	3	2	2	2	33.33	2.4	46.67	2.2	40	2.2	40	2.35	45
01-001078	control group	1	3	2	2	3	1	3	2	2	3	2	2	3	3	2	3	2	3	4	3	2	2.2	40	2.8	60	2.4	46.67	2	33.33	2.4	46.67
01-001079	control group	0	2	1	2	2	2	2	3	2	2	3	2	3	3	2	2	2	3	3	3	1	2.6	53.33	2.8	60	2.2	40	1.6	20	2.45	48.33
01-001080	intervention group	0	2	2	2	2	3	2	3	1	3	2	2	1	3	2	3	1	3	3	2	3	2.8	60	3	66.67	1.4	13.33	2.4	46.67	2.95	65
01-001080	intervention group	1	2	2	2	3	3	2	3	2	3	2	2	2	4	2	3	2	2	2	2	2	3	66.67	2.6	53.33	2.2	40	2.2	40	2.65	55
01-001081	control group	0	3	1	2	3	1	4	1	3	1	1	1	4	1	3	1	3	1	1	4	2	1	0	1.2	6.67	3.2	73.33	1.4	13.33	1.35	11.67
01-001081	control group	1	3	1	1	3	1	3	1	3	2	1	1	4	1	3	1	3	1	2	4	1	1	0	1.8	26.67	3.2	73.33	1	0	1.4	13.33
01-001082	control group	0	2	3	4	4	2	2	3	2	3	2	4	3	1	4	1	3	3	3	2	2	1.8	26.67	3	66.67	3.2	73.33	3.2	73.33	2.45	48.33
01-001082	control group	1	2	2	2	4	1	3	2	2	2	1	2	3	1	4	1	4	2	1	4	1	1.2	6.67	2	33.33	3.4	80	1.6	20	1.6	20
01-001083	intervention group	0	1	2	3	2	3	1	3	1	4	3	3	2	3	2	2	2	3	4	1	3	2.8	60	3.8	93.33	1.8	26.67	3	66.67	3.2	73.33
01-001083	intervention group	1	2	2	3	2	2	2	3	2	3	3	3	2	2	2	2	2	2	3	2	3	2.4	46.67	2.8	60	2	33.33	2.8	60	2.75	58.33
01-001084	intervention group	0	4	1	2	4	1	4	2	3	2	1	1	4	1	3	2	3	1	1	4	1	1.4	13.33	1.2	6.67	3.4	80	1.2	6.67	1.35	11.67
01-001084	intervention group	1	4	1	2	4	1	4	1	3	2	1	1	4	1	3	2	3	1	1	4	1	1.2	6.67	1.2	6.67	3.4	80	1.2	6.67	1.3	10
01-001085	intervention group	0	3	2	4	3	3	1	2	3	3	1	2	3	1	3	2	2	2	2	2	3	1.8	26.67	2.6	53.33	2.8	60	2.8	60	2.35	45
01-001086	intervention group	0	2	2	3	4	1	4	2	3	2	1	1	4	1	4	1	4	2	2	2	1	1.2	6.67	2	33.33	3.8	93.33	2	33.33	1.6	20
01-001086	intervention group	1	3	2	3	3	2	3	1	3	2	1	2	3	2	3	1	4	2	2	2	2	1.4	13.33	2	33.33	3.2	73.33	2.4	46.67	1.9	30
01-001087	control group	0	3	2	3	4	2	4	1	3	2	1	1	3	1	4	2	4	1	2	3	2	1.4	13.33	1.6	20	3.6	86.67	2	33.33	1.6	20
01-001087	control group	1	4	3	3	4	1	4	1	4	1	1	1	4	1	4	2	4	1	2	4	1	1.2	6.67	1.2	6.67	4	100	1.8	26.67	1.3	10
01-001088	control group	0	1	3	3	2	2	2	2	2	4	2	3	2	2	2	2	1	2	4	1	3	2	33.33	3.4	80	1.8	26.67	3.2	73.33	2.95	65
01-001088	control group	1	1	3	4	1	2	2	3	2	3	3	4	2	3	2	3	2	3	4	1	3	2.8	60	3.4	80	1.8	26.67	3.6	86.67	3.25	75
01-001089	control group	0	4	1	1	2	2	3	2	3	1	1	1	4	2	4	2	4	2	2	4	1	1.8	26.67	1.6	20	3.4	80	1	0	1.5	16.67
01-001089	control group	1	3	1	1	2	3	3	2	3	1	1	1	3	2	4	2	4	2	2	3	2	2	33.33	1.8	26.67	3.2	73.33	1.4	13.33	1.75	25
01-001090	intervention group	0	3	2	2	3	2	3	2	2	2	1	2	3	1	3	2	3	1	1	2	2	1.6	20	1.6	20	2.8	60	2.2	40	1.9	30
01-001091	intervention group	0	3	2	3	3	2	1	2	3	4	2	3	2	3	2	2	1	2	3	2	3	2.2	40	3	66.67	2.2	40	2.8	60	2.7	56.67
01-001091	intervention group	1	3	2	2	3	2	2	2	3	3	2	1	2	3	3	2	1	2	2	3	3	2.2	40	2.4	46.67	2.4	46.67	2	33.33	2.3	43.33
01-001092	control group	0	4	2	2	3	1	2	2	3	2	2	1	4	1	2	2	4	2	2	4	1	1.6	20	2	33.33	3.2	73.33	1.4	13.33	1.7	23.33
01-001092	control group	1	3	1	2	3	2	3	1	3	2	1	1	3	1	2	2	2	2	2	2	1	1.4	13.33	2	33.33	2.6	53.33	1.6	20	1.85	28.33
01-001093	intervention group	0	2	1	2	3	2	1	2	2	3	2	1	2	2	2	1	2	2	4	2	1	1.8	26.67	3.2	73.33	2.2	40	1.6	20	2.35	45
01-001093	intervention group	1	2	1	2	3	1	2	1	2	2	1	1	2	2	3	1	2	2	2	3	1	1.2	6.67	2.4	46.67	2.4	46.67	1.4	13.33	1.9	30
01-001094	intervention group	0	3	2	2	4	3	4	1	3	2	1	1	4	1	3	2	3	1	1	3	1	1.6	20	1.4	13.33	3.4	80	1.6	20	1.55	18.33
02-001001	control group	0	3	2	2	3	3	2	2	2	3	2	2	3	2	2	3	1	2	3	2	2	2.4	46.67	2.6	53.33	2.2	40	2.2	40	2.5	50
02-001001	control group	1	3	2	2	3	2	3	2	2	3	2	1	3	3	2	3	2	1	3	3	2	2.4	46.67	2.2	40	2.4	46.67	1.8	26.67	2.25	41.67
02-001002	control group	0	4	2	3	4	1	4	1	4	2	1	1	4	1	4	1	2	1	2	4	2	1	0	1.4	13.33	3.6	86.67	1.8	26.67	1.4	13.33
02-001002	control group	1	3	2	2	4	1	3	1	3	2	1	1	4	2	4	1	2	1	1	2	1	1.2	6.67	1.6	20	3.4	80	1.8	26.67	1.55	18.33
02-001003	control group	0	1	2	3	3	4	2	2	3	3	2	2	2	3	2	3	4	2	4	2	2	2.8	60	3.2	73.33	2.8	60	2.4	46.67	2.65	55
02-001003	control group	1	2	3	4	2	3	2	3	4	4	2	2	1	3	2	4	2	3	4	2	4	3	66.67	3.4	80	2.2	40	3.2	73.33	3.1	70
02-001004	control group	0	2	3	2	3	2	2	2	2	3	1	2	3	2	3	2	3	3	2	3	3	1.8	26.67	2.8	60	2.8	60	2.4	46.67	2.3	43.33
02-001004	control group	1	2	3	2	2	1	3	2	2	2	1	2	3	1	3	2	2	3	2	3	3	1.4	13.33	2.4	46.67	2.4	46.67	2.4	46.67	2.2	40
02-001005	intervention group	0	2	3	2	3	4	1	3	2	3	4	2	1	4	1	4	2	4	4	3	2	3.8	93.33	3.6	86.67	1.8	26.67	2.2	40	3.2	73.33
02-001005	intervention group	1	2	3	2	2	4	2	2	2	3	3	3	1	2	2	3	1	3	2		2	2.8	60	2.8	60	1.6	20	3		3
02-001006	control group	0	1	2	2	3	2	1	3	1	4	2	2	1	3	2	2	1	4	3	4	2	2.4	46.67	3.8	93.33	1.6	20	1.8	26.67	2.85	61.67
02-001006	control group	1	1	2	2	2	2	4	2	1	2	2	2	1	4	2	2	1	4	2	4	2	2.4	46.67	2.6	53.33	1.4	13.33	1.8	26.67	2.6	53.33
02-001007	intervention group	0	1	3	4	3	2	1	2	1	3	3	3	2	3	2	1	2	4	2	1	3	2.2	40	3.4	80	2	33.33	3.4	80	3	66.67
02-001008	intervention group	0	3	3	3	2	1	3	2	3	3	3	3	4	3	4	2	3	2	2	1	2	2.2	40	2.2	40	3.2	73.33	3	66.67	2.3	43.33
02-001008	intervention group	1	2	3	3	2	1	2	3	2	4	2	4	3	2	3	2	3	3	3	1	2	2	33.33	3.2	73.33	2.6	53.33	3.2	73.33	2.7	56.67
02-001009	intervention group	0	4	1	2	3	1	3	2	3	2	1	1	3	1	2	1	3	1	2	4	1	1.2	6.67	1.6	20	2.8	60	1.2	6.67	1.55	18.33
02-001010	control group	0	1	4	2	2	3	1	4	1	3	4	3	2	3	2	2	4	3	4	4	3	3.2	73.33	3.6	86.67	2.2	40	2.6	53.33	3.05	68.33
02-001011	control group	0	2	3	4	1	1	2	2	3	2	2	4	3	2	2	1	1	1	4	1	4	1.6	20	2.6	53.33	2	33.33	3.8	93.33	2.75	58.33
02-001011	control group	1	2	4	4	1	3	1	3	2	4	3	4	1	3	1	1	2	4	4	1	4	2.6	53.33	3.8	93.33	1.4	13.33	4	100	3.5	83.33
02-001012	intervention group	0	2	2	3	2	3	1	2	1	4	3	3	2	3	2	2	2	3	3	2	3	2.6	53.33	3.4	80	1.8	26.67	2.8	60	3	66.67
02-001012	intervention group	1	3	2	2	3	2	4	2	3	1	2	1	3	1	3	1	3	2	2	3	1	1.6	20	1.6	20	3	66.67	1.6	20	1.7	23.33
02-001013	control group	0	1	2	1	3	1	2	2	1	2	2	1	3	2	2	1	2	3	3	3	1	1.6	20	3	66.67	2.2	40	1.4	13.33	2.2	40
02-001013	control group	1	2	2	1	3	1	2	2	2	2	1	1	3	1	2	1	2	2	2	4	1	1.2	6.67	2.4	46.67	2.4	46.67	1.2	6.67	1.85	28.33
02-001014	intervention group	0	2	1	1	4	1	2	2	3	3	2	3	3	2	2	1	3	2	3	2	3	1.6	20	2.8	60	3	66.67	2.2	40	2.15	38.33
02-001015	control group	0	4	2	1	4	2	2	2	2	1	1	2	4	2	3	3	3	2	3	3	1	2	33.33	2	33.33	3.2	73.33	1.6	20	1.85	28.33
02-001016	control group	0	2	4	4	3	1	2	3	1	4	4	4	2	4	2	2	2	4	1	1	4	2.8	60	3	66.67	2	33.33	4	100	3.2	73.33
02-001016	control group	1	3	4	4	3	4	2	3	1	3	4	4	3	4	2	3	1	4	2	1	4	3.6	86.67	2.8	60	2	33.33	4	100	3.35	78.33
02-001017	control group	0	1	3	4	2	3	1	3	2	4	4	4	2	3	2	4	2	4	4	1	3	3.4	80	4	100	2	33.33	3.6	86.67	3.5	83.33
02-001017	control group	1	1	4	4	2	3	1	4	2	4	3	3	1	2	2	2	1	4	4	1	3	2.8	60	4	100	1.6	20	3.6	86.67	3.45	81.67
02-001018		0	2	2	3	4	2	3	2	4	3	2	1	4	2	4	2	2	2	3	3	2	2	33.33	2.6	53.33	3.6	86.67	2	33.33	2	33.33
02-001018		1	3	1	2	3	1	3	1	3	2	1	2	4	1	4	1	3	1	2	3	1	1	0	1.8	26.67	3.4	80	1.6	20	1.5	16.67
02-001019	intervention group	0	2	1	1	4	1	2	2	4	3	1	1	4	1	2	2	2	1	3	4	1	1.4	13.33	2.6	53.33	3.2	73.33	1	0	1.7	23.33
02-001019	intervention group	1	4	1	1	4	2	3	2	4	2	1	1	4	1	4	1	3	1	2	4	1	1.4	13.33	1.6	20	3.8	93.33	1	0	1.3	10
02-001020	intervention group	0	1	4	3	2	3	2	2	2	2	2	2	3	3	3	2	2	3	3	2	3	2.4	46.67	3	66.67	2.4	46.67	3	66.67	2.75	58.33
02-001020	intervention group	1	2	3	3	3	2	2	2	2	2	2	2	3	2	3	2	2	2	2	2	2	2	33.33	2.4	46.67	2.6	53.33	2.6	53.33	2.35	45
02-001021	control group	0	4	1	1	3	2	4	2	3	1	1	1	4	3	4	2	4	1	2	4	1	2	33.33	1.2	6.67	3.6	86.67	1	0	1.4	13.33
02-001021	control group	1	4	1	1	4	1	3	2	4	2	1	1	4	2	3	2	4	1	1	4	1	1.6	20	1.4	13.33	3.8	93.33	1	0	1.3	10
02-001022	control group	0	3	2	3	2	3	3	2	2	2	2	2	3	2	3	2	3	2	2	3	2	2.2	40	2	33.33	2.6	53.33	2.2	40	2.2	40
02-001022	control group	1	3	2	2	3	2	3	1	3	2	1	2	2	2	3	2	3	2	1	3	2	1.6	20	1.8	26.67	2.8	60	2	33.33	1.9	30
02-001023	intervention group	0	2	3	2	3	2	2	2	2	3	2	1	4	3	3	2	1	4	4	4	1	2.2	40	3.4	80	2.6	53.33	1.6	20	2.4	46.67
02-001024	intervention group	0	2	2	2	3	1	2	2	3	2	2	1	4	2	3	2	3	2	4	2	1	1.8	26.67	2.8	60	3.2	73.33	1.8	26.67	2.05	35
02-001024	intervention group	1	2	2	2	1	2	2	2	2	2	1	1	2	2	3	2	1	2	2	3	1	1.8	26.67	2.4	46.67	1.8	26.67	1.6	20	2.25	41.67
02-001025	control group	0	3	2	2	3	2	3	2	3	2	1	1	3	2	3	3	2	2	3	4	1	2	33.33	2.2	40	2.8	60	1.4	13.33	1.95	31.67
02-001025	control group	1	3	2	2	3	2	3	2	2	2	1	1	3	1	3	3	2	2	4	4	2	1.8	26.67	2.4	46.67	2.6	53.33	1.6	20	2.05	35
02-001026	intervention group	0	2	4	4	2	3	1	3	2	4	4	4	2	4	2	4	2	4	3	2	4	3.6	86.67	3.6	86.67	2	33.33	3.8	93.33	3.5	83.33
02-001026	intervention group	1	2	2	3	2	4	2	4	2	3	4	4	2	4	2	4	1	4	3	2	4	4	100	3.2	73.33	1.8	26.67	3.2	73.33	3.4	80
02-001027	intervention group	0	2	2	2	3	2	1	2	3	2	1	3	2	2	2	3	2	2	2	3	2	2	33.33	2.6	53.33	2.4	46.67	2.2	40	2.35	45
02-001027	intervention group	1	2	2	2	3	2	2	2	2	3	2	2	2	2	2	3	1	2	2	2	2	2.2	40	2.6	53.33	2	33.33	2.2	40	2.5	50
02-001028	intervention group	0	2	3	3	2	2	2	2	2	3	2	2	2	3	2	2	1	2	2	2	3	2.2	40	2.6	53.33	1.8	26.67	2.8	60	2.7	56.67
02-001028	intervention group	1	2	2	2	2	2	2	2	2	2	2	2	3	2	2	2	1	2	2	2	2	2	33.33	2.4	46.67	2	33.33	2.2	40	2.4	46.67
02-001029	control group	0	3	2	1	4	2	3	2	3	3	1	2	4	1	3	2	3	1	3	4	2	1.6	20	2.2	40	3.4	80	1.6	20	1.75	25
02-001029	control group	1	3	2	1	4	1	2	1	3	2	1	1	4	1	3	1	3	2	3	4	1	1	0	2.4	46.67	3.4	80	1.2	6.67	1.55	18.33
02-001030	control group	0	4	2	1	2	3	3	2	2	2	3	2	4	2	3	2	3	2	3	3	2	2.4	46.67	2	33.33	2.8	60	1.8	26.67	2.1	36.67
02-001030	control group	1	2	2	1	3	3	3	2	2	2	2	1	3	3	2	4	2	2	4	4	1	2.8	60	2.6	53.33	2.4	46.67	1.2	6.67	2.3	43.33
02-001031	intervention group	0	3	1	1	3	1	2	2	3	2	1	2	3	3	3	1	3	3	3	4	1	1.6	20	2.6	53.33	3	66.67	1.2	6.67	1.85	28.33
02-001031	intervention group	1	3	1	1	3	3	3	2	3	2	1	1	2	2	3	1	2	2	2	3	1	1.8	26.67	2	33.33	2.6	53.33	1.2	6.67	1.85	28.33
02-001032	control group	0	3	3	4	4	1	3	2	3	2	2	3	3	2	3	1	3	2	2	3	3	1.6	20	2	33.33	3.2	73.33	3	66.67	2.1	36.67
02-001032	control group	1	2	3	4	3	1	3	2	3	3	2	4	3	2	3	1	3	2	2	1	4	1.6	20	2.4	46.67	3	66.67	3.8	93.33	2.45	48.33
02-001033	intervention group	0	2	4	4	2	1	2	2	2	2	2	3	3	2	3	2	2	2	3	1	3	1.8	26.67	2.6	53.33	2.4	46.67	3.6	86.67	2.65	55
02-001033	intervention group	1	2	4	4	3	3	2	2	1	4	2	4	3	3	3	2	2	3	3	1	4	2.4	46.67	3.2	73.33	2.4	46.67	4	100	3.05	68.33
02-001034	intervention group	0	2	2	3	2	2	2	2	2	2	2	2	3	2	2	1	2	3	3	2	2	1.8	26.67	2.8	60	2.2	40	2.4	46.67	2.45	48.33
02-001034	intervention group	1	2	2	2	2	2	2	1	2	2	1	2	3	1	2	2	2	2	3	2	2	1.4	13.33	2.6	53.33	2.2	40	2.2	40	2.25	41.67
02-001035	control group	0	2	3	4	2	2	1	3	1	3	3	3	1	4	2	4	1	4	2	1	4	3.2	73.33	3.2	73.33	1.4	13.33	3.6	86.67	3.4	80
02-001035	control group	1	2	2	3	2	4	1	3	2	3	3	3	1	4	2	4	1		3	3	3	3.6	86.67	2.6		1.6	20	2.6	53.33	3.05
02-001036	intervention group	0	1	2	2	2	2	1	2	1	4	3	2	2	3	1	2	2	3	4	3	1	2.4	46.67	3.8	93.33	1.6	20	1.8	26.67	2.85	61.67
02-001036	intervention group	1	4	1	1	3	1	4	1	4	1	1	1	4	1	4	1	4	1	1	4	1	1	0	1	0	3.8	93.33	1	0	1.05	1.67
02-001037	control group	0	4	3	3	4	2	2	2	3	3	2	1	4	2	4	1	3	1	4	3	2	1.8	26.67	2.4	46.67	3.6	86.67	2.2	40	1.95	31.67
02-001037	control group	1	4	1	2	4	1	3	2	3	2	1	1	4	1	4	1	3	2	2	3	2	1.2	6.67	1.8	26.67	3.6	86.67	1.6	20	1.5	16.67
02-001038	control group	0	4	2	2	2	2	2	3	2	3	2	2	2	3	2	2	2	3	4	2	3	2.4	46.67	2.8	60	2	33.33	2.4	46.67	2.65	55
02-001038	control group	1	2	2	2	2	2	1	3	1	3	2	2	2	3	2	3	1	3	4	2	2	2.6	53.33	3.4	80	1.6	20	2.2	40	2.9	63.33
02-001039	intervention group	0	1	2	3	2	3	1	2	2	3	2	2	2	3	2	4	1	2	3	2	2	2.8	60	3.2	73.33	1.8	26.67	2.4	46.67	2.9	63.33
02-001039	intervention group	1	3	2	2	3	2	2	2	2	2	2	2	3	3	2	3	2	2	2	3	2	2.4	46.67	2.2	40	2.4	46.67	2	33.33	2.3	43.33
02-001040	intervention group	0	3	4	4	3	2	3	2	3	3	2	3	2	3	4	2	2	4	2	2	3	2.2	40	2.6	53.33	2.8	60	3.4	80	2.6	53.33
02-001041	control group	0	2	2	3	2	3	1	2	2	3	3	3	2	3	2	3	2	3	3	1	2	2.8	60	3.2	73.33	2	33.33	2.8	60	2.95	65
02-001041	control group	1	2	2	2	2	2	2	3	2	3	2	3	2	3	2	3	2	3	3	2	3	2.6	53.33	3	66.67	2	33.33	2.6	53.33	2.8	60
02-001042	control group	0	2	2	2	2	2	1	2	3	3	3	2	2	2	2	3	2	2	3	2	2	2.4	46.67	3	66.67	2.2	40	2.2	40	2.6	53.33
02-001042	control group	1	2	1	1	4	2	2	2	2	2	2	1	3	1	3	2	3	1	2	3	1	1.8	26.67	2.2	40	3	66.67	1.2	6.67	1.8	26.67
02-001043	control group	0	1	3	3	2	2	1	2	2	3	3	3	1	2	2	2	1	3	3	1	4	2.2	40	3.4	80	1.6	20	3.4	80	3.1	70
02-001043	control group	1	1	4	4	2	2	1	2	1	4	3	4	1	3	2	2	1	4	4	1	4	2.4	46.67	4	100	1.4	13.33	4	100	3.5	83.33
02-001044	intervention group	0	1	2	2	2	3	3	3	2	3	2	2	2	1	2	2	1	3	3	2	3	2.2	40	3	66.67	1.8	26.67	2.4	46.67	2.7	56.67
02-001044	intervention group	1	1	1	2	1	2	2	2	1	3	1	1	4	1	2	2	1	3	2	3	1	1.6	20	3	66.67	1.8	26.67	1.4	13.33	2.3	43.33
02-001045	intervention group	0	2	2	2	3	2	2	2	2	3	2	2	3	2	3	2	2	2	3	2	3	2	33.33	2.8	60	2.6	53.33	2.4	46.67	2.4	46.67
02-001045	intervention group	1	2	2	2	2	2	2	2	2	2	2	2	3	2	3	2	2	2	2	2	2	2	33.33	2.4	46.67	2.4	46.67	2.2	40	2.3	43.33
02-001046	intervention group	0	2	2	2	2	2	1	2	2	3	3	3	2	2	2	2	2	2	3	3	3	2.2	40	3	66.67	2	33.33	2.4	46.67	2.65	55
02-001046	intervention group	1	2	2	2	3	2	2	2	2	3	2	2	2	2	2	2	2	2	2	3	3	2	33.33	2.6	53.33	2.2	40	2.2	40	2.4	46.67
02-001047	control group	0	2	2	1	3	2	1	3	3	4	1	1	4	2	3	1	2	3	4	1	1	1.8	26.67	3.6	86.67	3	66.67	1.8	26.67	2.3	43.33
02-001048	control group	0	2	3	4	2	3	4	2	1	2	2	3	3	2	2	1	4	3	2	2	3	2	33.33	2.2	40	2.4	46.67	3.2	73.33	2.5	50
02-001048	control group	1	1	2	3	2	3	4	3	1	2	2	3	3	2	2	1	4	4	2	3	3	2.2	40	2.6	53.33	2.4	46.67	2.6	53.33	2.5	50
02-001049	control group	0	2	3	3	2	2	1	3	1	3	3	3	2	3	2	3	2	3	4	1	2	2.8	60	3.4	80	1.8	26.67	3	66.67	3.1	70
02-001049	control group	1	1	3	2	2	4	1	4	1	4	4	3	2	4	1	4	2	4	4	3	3	4	100	4	100	1.6	20	2.6	53.33	3.5	83.33
02-001050	intervention group	0	2	3	4	4	2	3	2	3	4	2	3	3	3	2	3	1	3	3	1	3	2.4	46.67	3	66.67	2.6	53.33	3.4	80	2.8	60
02-001051	control group	0	2	1	1	3	1	2	3	1	3	3	2	3	3	2	3	2	2	3	3	1	2.6	53.33	2.8	60	2.2	40	1.4	13.33	2.4	46.67
02-001052	intervention group	0	2	2	3	3	1	2	1	3	2	2	2	3	2	3	2	3	2	3	2	3	1.6	20	2.6	53.33	3	66.67	2.6	53.33	2.2	40
02-001052	intervention group	1	3	1	3	3	3	1	3	2	1		2	3	2	3	1	3	2	2	1	2	1.8		2.2	40	2.8	60	2.4	46.67	2.15
02-001053	control group	0	2	3	4	3	2	1	3	3	3	4	4	3	3	4	2	3	3	4	2	3	2.8	60	3.4	80	3.2	73.33	3.4	80	2.85	61.67
02-001053	control group	1	2	2	4	3	3	1	2	4	2	2	2	3	2	3	2	3	2	4	3	3	2.2	40	3	66.67	3.2	73.33	2.6	53.33	2.4	46.67
02-001054	intervention group	0	2	3	4	2	2	2	3	2	3	2	2	2	3	2	2	3	2	2	3	3	2.4	46.67	2.6	53.33	2.2	40	2.8	60	2.65	55
02-001054	intervention group	1	2	3	3	4	2	3	2	2	2	3	2	2	2	2	1	2	3	2	2	2	2	33.33	2.4	46.67	2.4	46.67	2.6	53.33	2.4	46.67
02-001055	intervention group	0	2	2	2	3	1	3	1	2	2	1	2	3	1	3	1	3	1	2	2	2	1	0	2	33.33	2.8	60	2.2	40	1.85	28.33
02-001055	intervention group	1	2	2	2	3	1	3	1	2	2	1	2	4	2	3	1	2	2	2	3	2	1.2	6.67	2.2	40	2.8	60	2	33.33	1.9	30
02-001056	control group	0	1	4	4	2	3	1	3	1	4	3	4	2	3	1	2	1	3	3	1	3	2.8	60	3.6	86.67	1.4	13.33	3.8	93.33	3.45	81.67
02-001056	control group	1	1	4	4	2	3	1	3	1	4	3	4	2	3	1	2	1	3	3	1	3	2.8	60	3.6	86.67	1.4	13.33	3.8	93.33	3.45	81.67
02-001057	intervention group	0	2	3	3	2	3	2	2	2	4	3	4	2	3	3	2	2	3	4	2	3	2.6	53.33	3.4	80	2.2	40	3.2	73.33	3	66.67
02-001057	intervention group	1	2	3	3	2	3	2	2	2	3	3	3	2	3	2	1	1	3	3	2	3	2.4	46.67	3	66.67	1.8	26.67	3	66.67	2.9	63.33
02-001058	intervention group	0	1	2	2	2	3	1	3	2	3	3	2	3	2	2	3	1	3	2	4	2	2.8	60	3.2	73.33	2	33.33	1.8	26.67	2.7	56.67
02-001058	intervention group	1	2	3	3	2	4	1	4	2	4	3	2	1	2	2	4	1	3	3	3	2	3.4	80	3.4	80	1.6	20	2.4	46.67	3.15	71.67
02-001059	control group	0	1	3	3	2	2	2	2	2	4	2	3	2	2	2	2	1	3	4	1	3	2	33.33	3.6	86.67	1.8	26.67	3.2	73.33	3	66.67
02-001059	control group	1	1	4	4	3	3	1	3	2	4	3	3	1	2	2	3	1	4	4	2	3	2.8	60	4	100	1.8	26.67	3.4	80	3.35	78.33
02-001060	control group	0	1	2	2	2	2	1	2	1	3	3	3	2	2	2	2	1	2	3	2	3	2.2	40	3.2	73.33	1.6	20	2.6	53.33	2.85	61.67
02-001060	control group	1	2	2	2	2	2	2	2	2	2	2	2	2	2	2	2	2	2	2	1	3	2	33.33	2.4	46.67	2	33.33	2.6	53.33	2.5	50
02-001061	intervention group	0	3	2	2	3	1	3	2	2	3	2	2	3	1	3	1	3	2	2	2	2	1.4	13.33	2.2	40	2.8	60	2.2	40	2	33.33
02-001061	intervention group	1	2	2	2	4	1	3	2	3	2	2	2	3	1	3	1	2	2	2	2	2	1.4	13.33	2.2	40	3	66.67	2.2	40	1.95	31.67
02-001062	control group	0	1	4	4	2	2	1	3	2	4	2	2	2	3	1	2	2	3	4	2	1	2.4	46.67	3.8	93.33	1.8	26.67	2.8	60	3.05	68.33
02-001062	control group	1	1	3	3	2	2	2	2	2	3	2	2	2	2	2	1	2	3	3	2	2	1.8	26.67	3.2	73.33	2	33.33	2.6	53.33	2.65	55
02-001063	control group	0	1	2	3	3	2	2	2	2	2	1	1	3	1	3	2	1	2	2	2	2	1.6	20	2.6	53.33	2.4	46.67	2.2	40	2.25	41.67
02-001063	control group	1	1	1	1	4	1	3	1	2	2	1	1	3	1	4	1	3	1	2	3	1	1	0	2.2	40	3.2	73.33	1.2	6.67	1.55	18.33
02-001064	intervention group	0	3	2	2	3	2	2	2	3	2	2	2	4	2	3	1	2	2	2	3	2	1.8	26.67	2.2	40	3	66.67	2	33.33	2	33.33
02-001064	intervention group	1	3	2	2	3	2	2	2	2	3	1	2	4	3	3	1	2	2	2	4	2	1.8	26.67	2.4	46.67	2.8	60	1.8	26.67	2.05	35
02-001065	intervention group	0	1	3	3	2	3	1	3	2	3	3	3	2	4	3	4	2	4	4	2	4	3.4	80	3.8	93.33	2.2	40	3.2	73.33	3.3	76.67
02-001065	intervention group	1	1	4	4	3	3	1	3	2	4	3	3	2	4	3	3	2	4	4	2	3	3.2	73.33	4	100	2.4	46.67	3.4	80	3.3	76.67
02-001066	control group	0	3	2	2	3	3	2	2	3	3	2	2	3	1	3	2	3	2	2	2	2	2	33.33	2.4	46.67	3	66.67	2.2	40	2.15	38.33
02-001066	control group	1	3	2	2	3	3	3	2	3	2	1	2	2	2	2	2	2	2	3	2	3	2	33.33	2.2	40	2.4	46.67	2.4	46.67	2.3	43.33
02-001067	control group	0	4	2	2	3	1	3	1	2	2	1	1	4	1	3	1	4	1	2	3	2	1	0	1.6	20	3.2	73.33	1.8	26.67	1.55	18.33
02-001067	control group	1	3	2	2	3	1	4	2	2	2	2	1	4	1	3	1	4	2	2	3	2	1.4	13.33	1.8	26.67	3.2	73.33	1.8	26.67	1.7	23.33
02-001068	intervention group	0	2	3	2	2	3	2	3	2	4	2	3	2	4	2	4	2	4	3	2	3	3.2	73.33	3.4	80	2	33.33	2.8	60	3.1	70
02-001068	intervention group	1	2	2	2	3	2	2	2	2	3	2	2	1	3	3	4	2	2	3	2	2	2.6	53.33	2.8	60	2.2	40	2.2	40	2.6	53.33
02-001069	intervention group	0	3	1	2	2	1	3	2	3	2	2	2	2	2	2	2	3	3	2	3	3	1.8	26.67	2.2	40	2.4	46.67	2	33.33	2.15	38.33
02-001069	intervention group	1	3	2	2	2	1	2	2	3	3	2	2	3	2	2	2	2	2	3	3	2	1.8	26.67	2.6	53.33	2.4	46.67	2	33.33	2.25	41.67
02-001070	intervention group	0	4	1	1	3	2	2	3	2	3	1	1	2	2	2	2	2	2	2	4	1	2	33.33	2.2	40	2.2	40	1	0	2	33.33
02-001070	intervention group	1	4	1	1	3	2	4	3	2	2	1	1	3	2	2	2	2	2	2	4	1	2	33.33	1.6	20	2.4	46.67	1	0	1.8	26.67
02-001071	control group	0	1	1	2	2	2	3	2	2	3	2	1	3	1	3	2	3	3	3	1	1	1.8	26.67	3	66.67	2.6	53.33	1.8	26.67	2.25	41.67
02-001071	control group	1	1	2	1	2	2	3	2	2	3	2	2	3	2	3	2	3	3	3	2	2	2	33.33	3	66.67	2.6	53.33	2	33.33	2.35	45
02-001072	control group	0	3	2	3	4	1	2	1	3	2	1	2	3	1	4	1	3	1	3	2	3	1	0	2.2	40	3.4	80	2.6	53.33	1.85	28.33
02-001072	control group	1	3	2	3	4	1	2	1	3	2	2	2	3	1	4	1	3	1	3	2	2	1.2	6.67	2.2	40	3.4	80	2.4	46.67	1.85	28.33
02-001073	intervention group	0	3	3	3	3	2	3	2	3	2	2	2	2	2	3	2	3	2	2	2	2	2	33.33	2	33.33	2.8	60	2.6	53.33	2.2	40
02-001073	intervention group	1	4	2	2	3	2	3	2	3	2	2	1	4	2	4	1	4	1	2	3	2	1.8	26.67	1.6	20	3.6	86.67	1.8	26.67	1.65	21.67
02-001074	intervention group	0	2	2	2	4	2	2	2	4	4	2	2	3	2	2	1	2	1	4	4	2	1.8	26.67	3	66.67	3	66.67	1.8	26.67	2.15	38.33
02-001074	control group	1
02-001075	control group	0	2	3	4	2	2	3	3	2	2	1	2	2	3	2	1	2	3	1	1	2	2	33.33	2.2	40	2	33.33	3	66.67	2.55	51.67
02-001075	control group	1	4	2	2	1	2	3	1	2	2	1	3	3	2	2	1	2	2	1	2	1	1.4	13.33	1.6	20	2	33.33	2.2	40	2.05	35
02-001076	control group	0	3	2	3	4	2	3	2	2	3	1	2	2	1	3	2	1	3	3	3	2	1.6	20	2.6	53.33	2.4	46.67	2.2	40	2.25	41.67
02-001076	control group	1	3	2	2	3	2	3	3	3	2	2	1	2	2	3	1	1	3	3	3	2	2	33.33	2.4	46.67	2.4	46.67	1.8	26.67	2.2	40
02-001077	intervention group	0	2	2	3	3	2	3	1	3	2	1	2	3	2	3	2	1	2	2	3	2	1.6	20	2.2	40	2.6	53.33	2.2	40	2.1	36.67
02-001077	intervention group	1	2	2	2	2	1	3	2	3	2	1	2	2	3	3	1	3	1	2	4	2	1.6	20	2	33.33	2.6	53.33	1.8	26.67	1.95	31.67
02-001078	intervention group	0	2	3	3	2	2	3	2	1	2	2	1	2	1	2	1	2	3	3	3	2	1.6	20	2.6	53.33	1.8	26.67	2.2	40	2.4	46.67
02-001078	intervention group	1	3	2	3	2	2	4	2	1	2	1	1	3	1	2	2	2	2	2	3	2	1.6	20	1.8	26.67	2	33.33	2	33.33	2.1	36.67
02-001079	intervention group	0	2	4	3	2	3	2	2	1	3	2	3	3	2	3	3	3	3	3	3	3	2.4	46.67	3	66.67	2.4	46.67	3	66.67	2.75	58.33
02-001079	intervention group	1																							2				1		2
02-001080	control group	0	1	3	2	2	2	1	3	1	3	2	2	3	3	1	2	1	3	4	1	1	2.4	46.67	3.6	86.67	1.6	20	2.4	46.67	2.95	65
02-001080	control group	1	1	2	3	2	2	1	3	1	3	2		1	3	2	3	1	3	4	1	2	2.6	53.33	3.6	86.67	1.4	13.33	2.2		3
02-001081	intervention group	0	2	2	3	3	2	2	3	1	3	3	3	1	4	2	2	2	4	4	2	2	2.8	60	3.4	80	1.8	26.67	2.6	53.33	3	66.67
02-001081	intervention group	1	2	2	3	3	2	2	3	2	3	2	2	3	2	3	1	3	2	2	3	1	2	33.33	2.6	53.33	2.8	60	2	33.33	2.2	40
02-001082	control group	0	2	3	3	3	3	2	2	1	4	3	2	3	3	1	3	1	2	3	2	3	2.8	60	3	66.67	1.8	26.67	2.8	60	2.95	65
02-001082	control group	1	2	3	3	2	3	2	3	1	4	3	2	2	4	2	3	1	3	3	2	3	3.2	73.33	3.2	73.33	1.6	20	2.8	60	3.15	71.67
02-001083	intervention group	0	1	3	3	2	2	1	3	2	4	3	3	2	3	3	2	2	4	4	2	3	2.6	53.33	4	100	2.2	40	3	66.67	3.1	70
02-001083	intervention group	1	1	3	3	2	3	2	3	2	4	2	3	2	3	2	3	2	4	4	3	4	2.8	60	3.8	93.33	2	33.33	3	66.67	3.15	71.67
02-001084	control group	0	3	3	3	3	2	3	2	4	3	2	2	3	2	4	2	2	2	2	3	2	2	33.33	2.2	40	3.2	73.33	2.4	46.67	2.1	36.67
02-001084	control group	1	3	2	2	3	2	2	2	2	2	2	2	3	3	3	2	2	2	1	2	2	2.2	40	2	33.33	2.6	53.33	2.2	40	2.2	40
02-001085	intervention group	0	4	2	2	3	2	1	2	3	3	1	3	4	3	4	2	2	2	4	4	2	2	33.33	2.8	60	3.2	73.33	2	33.33	2.15	38.33
02-001085	intervention group	1	3	2	1	3	2	2	2	2	3	2	3	2	3	3	2	1	2	3	3	3	2.2	40	2.6	53.33	2.2	40	2.2	40	2.45	48.33
02-001086	control group	0	2	2	1	3	1	1	3	1	3	3	1	3	2	2	2	2	3	3	4	1	2.2	40	3.2	73.33	2.2	40	1.2	6.67	2.35	45
02-001086	control group	1	2	2	1	2	1	1	3	1	2	2	2	2	1	2	3	1	3	3	4	1	2	33.33	3	66.67	1.6	20	1.4	13.33	2.45	48.33
02-001087	control group	0	3	2	3	2	3	2	2	3	2	1	2	3	2	3	2	1	2	2	2	3	2	33.33	2.2	40	2.4	46.67	2.6	53.33	2.35	45
02-001087	control group	1	3	3	3	3	2	3	2	3	3	1	2	4	2	3	2	2	2	3	2	3	1.8	26.67	2.4	46.67	3	66.67	2.8	60	2.25	41.67
02-001088	control group	0	4	1	2	4	2	3	2	3	2	1	1	4	1	4	1	2	2	2	4	1	1.4	13.33	1.8	26.67	3.4	80	1.2	6.67	1.5	16.67
02-001089	intervention group	0	3	1	1	3	2	4	1	3	1	1	2	4	2	3	2	3	2	2	4	1	1.6	20	1.6	20	3.2	73.33	1.2	6.67	1.55	18.33
02-001089	intervention group	1	3	1	1	3	2	4	2	3	2	1	2	4	2	3	2	2	2	2	4	1	1.8	26.67	1.8	26.67	3	66.67	1.2	6.67	1.7	23.33
02-001090	intervention group	0	2	2	2	3	2	2	2	2	3	2	2	3	2	3	2	2	3	3	3	2	2	33.33	3	66.67	2.6	53.33	2	33.33	2.35	45
02-001090	intervention group	1	2	2	1	3	2	2	2	3	3	2	2	2	2	2	2	2	3	3	3	2	2	33.33	3	66.67	2.4	46.67	1.8	26.67	2.35	45
02-001091	intervention group	0	1	2	2	4	2	1	2	2	3	2	2	3	2	2	2	2	2	3	3	1	2	33.33	3.2	73.33	2.6	53.33	1.8	26.67	2.35	45
02-001092	control group	0	2	3	3	2	3	2	3	1	2	3	3	2	3	1	2	1	4	3	1	4	2.8	60	3	66.67	1.4	13.33	3.4	80	3.2	73.33
02-001092	control group	1	2	3	2	3	2	2	3	2	3	2	2	3	2	3	2	3	3	3	2	3	2.2	40	3	66.67	2.8	60	2.6	53.33	2.5	50
02-001093	intervention group	0	4	2	2	3	4	2	2	3	3	1	2	3	4	4	1	1	3	3	4	1	2.4	46.67	2.6	53.33	2.8	60	1.6	20	2.2	40
02-001093	intervention group	1	4	1	1	4	1	2	1	4	2	1	1	3	1	4	1	2	2	1	4	1	1	0	1.8	26.67	3.4	80	1	0	1.35	11.67
02-001095	intervention group	0	4	4	4	3	1	4	1	3	2	2	1	4	3	4	2	3	2	1	3	3	1.8	26.67	1.4	13.33	3.4	80	2.8	60	1.9	30
02-001095	intervention group	1	2	3	4	4	1	3	1	4	1	1	2	4	2	4	2	2	1	1	3	4	1.4	13.33	1.6	20	3.6	86.67	3	66.67	1.85	28.33

## Sheet: SWOP
patid	treatment group	visit	swop1	swop2	swop3	swop4	swop5	swop6	swop7	swop8	swop9	swop_score1	swop_score2	swop_score3
01-001001	control group	0	3	1	3	4	3	1	4	3	3	3.2	3.5	1
01-001001	control group	1	3	1	4	4	3	3	3	2	3	3	3.5	2
01-001002	intervention group	0	2	4	2	2	1	3	2	3	3	2	2.5	3.5
01-001002	intervention group	1	1	3	1	3	1	2	2	3	3	1.6	3	2.5
01-001003	control group	0	2	3	3	3	3	2	3	3	3	2.8	3	2.5
01-001003	control group	1	3	2	2	3	3	2	3	3	3	2.8	3	2
01-001004	intervention group	0	2	3	1	2	2	2	3	2	2	2	2	2.5
01-001004	intervention group	1	2	3	2	3	2	3	2	2	2	2	2.5	3
01-001005	intervention group	0	2	2	2	3	3	3	3	3	3	2.6	3	2.5
01-001005	intervention group	1	2	2	3	3	3	2	2	3	4	2.6	3.5	2
01-001006	control group	0	3	2	2	3	3	1	3	2	2	2.6	2.5	1.5
01-001006	control group	1	3	1	2	2	3	1	3	2	2	2.6	2	1
01-001007	intervention group	0	3	2	3	3	3	3	3	3	3	3	3	2.5
01-001007	intervention group	1	3	3	3	3	3	2	4	4	3	3.4	3	2.5
01-001008	control group	0	1	3	3	4	3	2	3	4	4	2.8	4	2.5
01-001008	control group	1	2	2	1	4	4	3	3	3	3	2.6	3.5	2.5
01-001009	intervention group	0	3	2	3	2	3	1	3	2	2	2.8	2	1.5
01-001009	intervention group	1	2	3	3	3	3	2	3	3	2	2.8	2.5	2.5
01-001010	control group	0	1	1	3	3	3	1	4	4	3	3	3	1
01-001010	control group	1	2	1	3	3	2	2	3	3	4	2.6	3.5	1.5
01-001011	intervention group	0	3	1	3	3	3	1	4	4	3	3.4	3	1
01-001011	intervention group	1	3	1	3	3	3	1	4	3	3	3.2	3	1
01-001012	control group	0	2	4	2	2	2	3	1	2	2	1.8	2	3.5
01-001012	control group	1	3	1	1	2	1	2	2	2	1	1.8	1.5	1.5
01-001013	intervention group	0	3	1	3	3	3	2	3	2	3	2.8	3	1.5
01-001013	intervention group	1	3	2	3	3	3	1	3	2	3	2.8	3	1.5
01-001014	control group	0	2	2	3	2	2	2	3	2	1	2.4	1.5	2
01-001014	control group	1	3	2	3	1	1	2	2	2	2	2.2	1.5	2
01-001015	intervention group	0	2	1	3	4	1	2	4	2	2	2.4	3	1.5
01-001015	intervention group	1	3	2	3	3	1	2	3	2	3	2.4	3	2
01-001016	control group	0	3	1	3	3	3	2	3	4	3	3.2	3	1.5
01-001016	control group	1	3	1	3	3	3	1	3	3	3	3	3	1
01-001017	intervention group	0	2	2	3	3	1	2	2	2	3	2	3	2
01-001017	intervention group	1	2	2	3	3	2	2	2	2	3	2.2	3	2
01-001018	control group	0	3	2	3	3	3	1	4	3	3	3.2	3	1.5
01-001018	control group	1	3	1	3	3	2	1	4	3	3	3	3	1
01-001019	control group	0	3	1	3	3	3	1	3	3	3	3	3	1
01-001019	control group	1	3	1	3	3	3	1	3	3	3	3	3	1
01-001020	intervention group	0	3	1	4	4	3	1	3	4	4	3.4	4	1
01-001020	intervention group	1	3	2	3	3	3	1	3	4	3	3.2	3	1.5
01-001021	control group	0	3	2	2	2	2	3	2	2	1	2.2	1.5	2.5
01-001021	control group	1	3	3	2	2	2	4	2	2	2	2.2	2	3.5
01-001022	intervention group	0	3	2	3	3	3	2	3	3	3	3	3	2
01-001022	intervention group	1	3	2	3	3	3	2	3	3	2	3	2.5	2
01-001023	control group	0	3	1	3	4	3	1	4	3	4	3.2	4	1
01-001023	control group	1	3	2	2	3	3	1	4	3	2	3	2.5	1.5
01-001024	intervention group	0	2	3	3	4	3	1	3	3	3	2.8	3.5	2
01-001024	intervention group	1	2	2	3	4	3	1	2	3	3	2.6	3.5	1.5
01-001025	control group	0	3	3	3	3	3	2	3	3	3	3	3	2.5
01-001025	control group	1	3	2	3	4	3	2	3	3	3	3	3.5	2
01-001026	control group	0	4	1	4	4	3	1	4	4	3	3.8	3.5	1
01-001026	control group	1	4	2	4	4	3	1	4	4	4	3.8	4	1.5
01-001027	intervention group	0	3	1	3	2	3	3	3	3	2	3	2	2
01-001027	intervention group	1	3	2	2	3	3	3	3	2	3	2.6	3	2.5
01-001028	intervention group	0	2	3	2	2	1	3	2	2	1	1.8	1.5	3
01-001028	intervention group	1	3	3	3	2	2	2	3	2	2	2.6	2	2.5
01-001029	intervention group	0	2	1	3	2	2	1	3	2	2	2.4	2	1
01-001029	intervention group	1	2	1	3	2	2	1	3	2	2	2.4	2	1
01-001030	control group	0	3	2	3	2	3	2	3	4	2	3.2	2	2
01-001030	control group	1	3	1	4	2	3	1	4	3	2	3.4	2	1
01-001031	intervention group	0	3	2	3	4	2	1	4	4	4	3.2	4	1.5
01-001031	intervention group	1	3	2	4	4	3	1	4	3	4	3.4	4	1.5
01-001032	control group	0	3	3	3	2	3	3	3	2	3	2.8	2.5	3
01-001032	control group	1	3	3	2	3	3	3	2	2	2	2.4	2.5	3
01-001033	control group	0	3	2	3	3	3	2	3	2	4	2.8	3.5	2
01-001034	intervention group	0	3	1	3	3	3	1	3	3	4	3	3.5	1
01-001034	intervention group	1	3	1	3	3	1	3	3	3	3	2.6	3	2
01-001035	intervention group	0	3	2	3	2	3	2	3	2	2	2.8	2	2
01-001035	intervention group	1	2	1	3	4	3	2	3	3	4	2.8	4	1.5
01-001036	control group	0	4	1	3	3	3	1	4	4	3	3.6	3	1
01-001036	control group	1	2	3	3	3	3	1	4	4	3	3.2	3	2
01-001037	intervention group	0	3	2	3	3	3	1	3	3	3	3	3	1.5
01-001037	intervention group	1	3	1	3	3	3	2	3	3	3	3	3	1.5
01-001038	intervention group	0	3	2	3	3	3	2	3	3	2	3	2.5	2
01-001038	intervention group	1	3	2	3	2	3	2	3	3	2	3	2	2
01-001039	intervention group	0	2	3	2	2	3	3	2	2	2	2.2	2	3
01-001039	intervention group	1	2	3	2	2	2	3	3	3	2	2.4	2	3
01-001040	control group	0	2	3	4	3	3	4	3	4	3	3.2	3	3.5
01-001040	control group	1	2	3	4	4	3	3	3	3	3	3	3.5	3
01-001041	control group	0	3	2	3	4	3	3	4	1	4	2.8	4	2.5
01-001041	control group	1	3	2	3	4	3	2	4	2	3	3	3.5	2
01-001042	control group	0	3	2	3	3	3	1	3	3	3	3	3	1.5
01-001042	control group	1	2	2	2	3	2	2	3	3	3	2.4	3	2
01-001043	control group	0	3	2	3	4	3	2	3	4	3	3.2	3.5	2
01-001043	control group	1	3	1	3	3	3	2	3	3	3	3	3	1.5
01-001044	control group	0	3	1	2	3	2	1	2	2	3	2.2	3	1
01-001044	control group	1	3	2	2	3	3	2	1	2	3	2.2	3	2
01-001045	intervention group	0	3	1	3	4	3	1	3	3	3	3	3.5	1
01-001045	intervention group	1	3	1	3	3	3	1	3	4	3	3.2	3	1
01-001046	intervention group	0	3	1	2	4	3	3	4	3	4	3	4	2
01-001046	intervention group	1	4	1	4	4	3	3	3	3	3	3.4	3.5	2
01-001047	control group	0	3	1	4	3	3	1	3	3	3	3.2	3	1
01-001048	intervention group	0	3	3	2	1	3	4	2	3	1	2.6	1	3.5
01-001048	intervention group	1	3	3	3	1	3	2	3	3	1	3	1	2.5
01-001049	intervention group	0	3	2	3	2	3	2	3	2	2	2.8	2	2
01-001050	control group	0	3	1	3	3	3	1	3	3	3	3	3	1
01-001050	control group	1	3	1	3	3	3	1	3	3	3	3	3	1
01-001051	intervention group	0	3	1	3	3	3	1	3	3	3	3	3	1
01-001051	intervention group	1	4	2	3	3	3	1	3	3	3	3.2	3	1.5
01-001052	control group	0	1	3	1	2	2	3	2	2	3	1.6	2.5	3
01-001052	control group	1	2	3	1	3	2	3	2	3	2	2	2.5	3
01-001053	intervention group	0	3	1	3	3	3	2	3	3	3	3	3	1.5
01-001053	intervention group	1	3	1	4	3	3	1	3	4	3	3.4	3	1
01-001054	control group	0	3	1	2	3	3	1	3	3	2	2.8	2.5	1
01-001054	control group	1	3	2	2	3	2	2	4	2	3	2.6	3	2
01-001055	control group	0	2	3	3	1	2	3	1	3	1	2.2	1	3
01-001055	control group	1	2	3	3	1	2	3	1	3	1	2.2	1	3
01-001056	control group	0	4	1	2	3	3	2	3	3	3	3	3	1.5
01-001056	control group	1	3	2	2	3	2	3	3	3	3	2.6	3	2.5
01-001057	control group	0	3	1	3	4	3	1	4	4	4	3.4	4	1
01-001057	control group	1	3	1	3	3	4	1	4	3	3	3.4	3	1
01-001058	intervention group	0	3	1	3	4	3	1	3	3	4	3	4	1
01-001058	intervention group	1	3	1	3	4	3	1	3	3	4	3	4	1
01-001059	intervention group	0	3	3	3	4	2	3	3	3	3	2.8	3.5	3
01-001060	intervention group	0	2	2	3	3	3	1	3	3	3	2.8	3	1.5
01-001061	intervention group	0	2	2	3	3	1	3	3	3	3	2.4	3	2.5
01-001062	intervention group	0	3	3	3	2	2	2	2	2	2	2.4	2	2.5
01-001062	intervention group	1	3	2	2	3	3	2	3	3	3	2.8	3	2
01-001063	control group	0	2	3	2	2	3	3	3	2	2	2.4	2	3
01-001063	control group	1	2	3	2	2	3	3	3	2	2	2.4	2	3
01-001064	control group	0	4	1	4	3	3	2	4	4	3	3.8	3	1.5
01-001064	control group	1	4	1	4	3	3	2	4	3	3	3.6	3	1.5
01-001065	intervention group	0	3	3	2	3	1	2	3	1	3	2	3	2.5
01-001066	control group	0	3	2	3	3	3	2	3	3	3	3	3	2
01-001066	control group	1	3	2	3	3	3	2	3	3	3	3	3	2
01-001067	control group	0	3	2	2	4	4	2	4	4	4	3.4	4	2
01-001067	control group	1	3	2	3	4	4	1	4	4	4	3.6	4	1.5
01-001068	intervention group	0	3	2	3	2	3	3	3	3	2	3	2	2.5
01-001068	intervention group	1	3	1	3	3	3	2	3	3	3	3	3	1.5
01-001069	intervention group	0	3	2	3	2	3	2	3	2	1	2.8	1.5	2
01-001069	intervention group	1	3	3	2	2	4	3	2	2	1	2.6	1.5	3
01-001070	control group	0	2	3	2	2	2	3	2	2	2	2	2	3
01-001070	control group	1	2	2	2	2	2	3	3	3	2	2.4	2	2.5
01-001071	control group	0	3	4	2	2	3	3	2	1	2	2.2	2	3.5
01-001071	control group	1	3	3	2	2	3	2	2	3	3	2.6	2.5	2.5
01-001072	intervention group	0	4	1	3	4	4	1	4	4	4	3.8	4	1
01-001072	intervention group	1	3	1	4	4	3	1	4	3	4	3.4	4	1
01-001073	intervention group	0	3	1	1	3	3	1	3	3	3	2.6	3	1
01-001073	intervention group	1	3	1	1	4	3	1	4	4	3	3	3.5	1
01-001074	intervention group	0	3	1	3	2	2	1	4	3	2	3	2	1
01-001074	intervention group	1	4	1	3	2	1	3	3	3	1	2.8	1.5	2
01-001075	intervention group	0	3	2	3	3	3	2	3	3	3	3	3	2
01-001075	intervention group	1	3	1	2	3	3	2	3	3	3	2.8	3	1.5
01-001076	control group	0	3	1	3	3	3	1	2	2	3	2.6	3	1
01-001076	control group	1	3	2	3	3	3	2	3	3	3	3	3	2
01-001077	control group	0	3	1	3	3	3	2	3	3	3	3	3	1.5
01-001077	control group	1	3	1	3	3	3	2	3	3	3	3	3	1.5
01-001078	control group	0	3	1	2	3	3	1	4	3	3	3	3	1
01-001078	control group	1	3	2	3	3	3	2	4	3	3	3.2	3	2
01-001079	control group	0	3	3	3	2	3	3	3	2	3	2.8	2.5	3
01-001080	intervention group	0	2	3	2	1	2	1	2	2	2	2	1.5	2
01-001080	intervention group	1	2	3	2	2	2	3	2	2	2	2	2	3
01-001081	control group	0	3	1	3	4	3	1	4	3	4	3.2	4	1
01-001081	control group	1	3	1	3	3	3	1	4	3	4	3.2	3.5	1
01-001082	control group	0	3	1	3	3	3	1	3	3	3	3	3	1
01-001082	control group	1	4	1	3	3	3	1	4	4	3	3.6	3	1
01-001083	intervention group	0	3	2	3	2	4	2	2	3	2	3	2	2
01-001083	intervention group	1	3	2	3	3	4	2	3	3	3	3.2	3	2
01-001084	intervention group	0	3	1	3	3	3	2	3	4	3	3.2	3	1.5
01-001084	intervention group	1	3	2	3	3	3	1	3	4	3	3.2	3	1.5
01-001085	intervention group	0	2	3	3	2	1	1	2	2	2	2	2	2
01-001086	intervention group	0	3	2	3	3	3	2	3	3	3	3	3	2
01-001086	intervention group	1	3	2	3	3	2	2	3	3	3	2.8	3	2
01-001087	control group	0	3	2	4	4	3	2	4	4	4	3.6	4	2
01-001087	control group	1	4	1	3	4	3	1	4	3	3	3.4	3.5	1
01-001088	control group	0	2	2	3	3	2	2	3	3	2	2.6	2.5	2
01-001088	control group	1	2	3	2	2	2	3	2	2	2	2	2	3
01-001089	control group	0	3	2	1	3	2	1	4	4	3	2.8	3	1.5
01-001089	control group	1	3	2	2	2	2	1	4	4	3	3	2.5	1.5
01-001090	intervention group	0	3	3	3	4	3	2	3	3	3	3	3.5	2.5
01-001091	intervention group	0	3	1	3	3	3	1	4	3	4	3.2	3.5	1
01-001091	intervention group	1	3	1	3	3	3	2	3	3	4	3	3.5	1.5
01-001092	control group	0	2	1	3	3	3	1	3	4	4	3	3.5	1
01-001092	control group	1	2	1	3	4	3	1	3	3	4	2.8	4	1
01-001093	intervention group	0	3	2	3	3	2	1	3	3	3	2.8	3	1.5
01-001093	intervention group	1	3	3	3	3	2	1	4	3	3	3	3	2
01-001094	intervention group	0	4	3	3	4	2	1	3	3	4	3	4	2
02-001001	control group	0	3	3	3	2	4	3	3	3	2	3.2	2	3
02-001001	control group	1	3	4	3	3	3	2	3	3	2	3	2.5	3
02-001002	control group	0	3	1	4	3	3	1	3	4	3	3.4	3	1
02-001002	control group	1	4	1	4	3	3	2	3	4	3	3.6	3	1.5
02-001003	control group	0	2	3	2	2	2	3	2	2	1	2	1.5	3
02-001003	control group	1	4	1	4	2	3	2	3	3	2	3.4	2	1.5
02-001004	control group	0	2	1	3	3	3	1	3	3	3	2.8	3	1
02-001004	control group	1	2	1	3	3	3	1	4	3	3	3	3	1
02-001005	intervention group	0	3	3	3	2	1	4	2	3	2	2.4	2	3.5
02-001005	intervention group	1	3	4	1	3	2	3	2	3	2	2.2	2.5	3.5
02-001006	control group	0	2	3	3	2	3	3	3	2	2	2.6	2	3
02-001006	control group	1	2	3	2	2	3	3	3	3	3	2.6	2.5	3
02-001007	intervention group	0	2	4	2	2	1	3	2	3	2	2	2	3.5
02-001008	intervention group	0	2	2	3	3	3	2	3	3	2	2.8	2.5	2
02-001008	intervention group	1	3	1	3	3	1	2	3	3	3	2.6	3	1.5
02-001009	intervention group	0	3	1	4	3	3	2	3	2	3	3	3	1.5
02-001010	control group	0	2	1	3	4	3	3	2	3	3	2.6	3.5	2
02-001011	control group	0	4	1	2	3	3	2	3	3	3	3	3	1.5
02-001011	control group	1	4	2	3	3	3	2	4	3	3	3.4	3	2
02-001012	intervention group	0	3	2	3	3	4	2	3	3	3	3.2	3	2
02-001012	intervention group	1	3	2	4	3	3	1	4	4	3	3.6	3	1.5
02-001013	control group	0	3	1	3	2	3	1	3	3	2	3	2	1
02-001013	control group	1	3	1	3	3	3	1	3	3	2	3	2.5	1
02-001014	intervention group	0	2	3	3	3	3	2	3	3	4	2.8	3.5	2.5
02-001015	control group	0	3	3	3	2	3	2	3	3	2	3	2	2.5
02-001016	control group	0	2	2	1	3	1	3	1	2	3	1.4	3	2.5
02-001016	control group	1	2	3	4	1	1	3	1	2	3	2	2	3
02-001017	control group	0	1	2	2	1	2	3	2	1	2	1.6	1.5	2.5
02-001017	control group	1	2	4	2	2	1	3	2	2	2	1.8	2	3.5
02-001018		0	3	2	3	4	3	2	3	3	3	3	3.5	2
02-001018		1	3	1	3	3	3	1	3	3	3	3	3	1
02-001019	intervention group	0	4	1	4	4	4	1	4	4	4	4	4	1
02-001019	intervention group	1	4	1	4	4	4	1	4	4	4	4	4	1
02-001020	intervention group	0	2	3	2	3	2	2	3	3	4	2.4	3.5	2.5
02-001020	intervention group	1	2	2	3	3	2	2	3	3	3	2.6	3	2
02-001021	control group	0	4	2	1	4	2	1	4	4	3	3	3.5	1.5
02-001021	control group	1		1		4	3	1	3	3	3		3.5	1
02-001022	control group	0	2	2	3	3	3	2	3	2	2	2.6	2.5	2
02-001022	control group	1	3	3	2	3	3	2	4	3	3	3	3	2.5
02-001023	intervention group	0	2	3	1	3	4	1	3	3	3	2.6	3	2
02-001024	intervention group	0	2	3	3	3	3	2	3	3	3	2.8	3	2.5
02-001024	intervention group	1	1	1	2	3	3	3	3	3	3	2.4	3	2
02-001025	control group	0	2	2	3	3	3	3	3	3	3	2.8	3	2.5
02-001025	control group	1	2	3	3	3	3	2	3	3	3	2.8	3	2.5
02-001026	intervention group	0	2	3	2	1	2	3	2	2	1	2	1	3
02-001026	intervention group	1	3	4	2	1	1	4	1	1	2	1.6	1.5	4
02-001027	intervention group	0	2	3	2	2	2	2	2	2	2	2	2	2.5
02-001027	intervention group	1	1	2	1	1	1	1	2	1	1	1.2	1	1.5
02-001028	intervention group	0	3	3	3	3	3	3	3	2	3	2.8	3	3
02-001028	intervention group	1	4	3	3	3	3	3	3	3	3	3.2	3	3
02-001029	control group	0	3	1	4	3	3	2	3	3	2	3.2	2.5	1.5
02-001029	control group	1	2	3	3	2	4	2	3	3	1	3	1.5	2.5
02-001030	control group	0	3	3	3	3	2	3	3	2	3	2.6	3	3
02-001030	control group	1	2	3	2	2	2	3	3	2	2	2.2	2	3
02-001031	intervention group	0	3	2	3	3	2	3	2	2	3	2.4	3	2.5
02-001031	intervention group	1	2	3	3	3	2	3	3	3	3	2.6	3	3
02-001032	control group	0	3	1	3	4	3	1	3	4	4	3.2	4	1
02-001032	control group	1	3	1	3	4	3	1	4	4	4	3.4	4	1
02-001033	intervention group	0	3	2	4	3	2	1	3	3	3	3	3	1.5
02-001033	intervention group	1	4	2	3	3	2	1	3	3	3	3	3	1.5
02-001034	intervention group	0	3	2	3	3	3	2	3	2	3	2.8	3	2
02-001034	intervention group	1	3	2	3	3	2	2	2	3	3	2.6	3	2
02-001035	control group	0	3	4	3	1	2	3	2	1	1	2.2	1	3.5
02-001035	control group	1	3	3	3	1	2	3	2	1	2	2.2	1.5	3
02-001036	intervention group	0	4	4	4	3	3	3	4	4	3	3.8	3	3.5
02-001036	intervention group	1	3	4	4	4	4	4	4	4	3	3.8	3.5	4
02-001037	control group	0	4	2	3	3	3	1	3	2	3	3	3	1.5
02-001037	control group	1	4	2	4	3	3	1	3	3	3	3.4	3	1.5
02-001038	control group	0	3	2	3	2	3	2	3	3	2	3	2	2
02-001038	control group	1	3	2	3	2	2	2	3	2	2	2.6	2	2
02-001039	intervention group	0	2	3	2	2	2	2	3	2	2	2.2	2	2.5
02-001039	intervention group	1	2	3	2	2	2	2	3	2	2	2.2	2	2.5
02-001040	intervention group	0	3	2	3	2	2	3	3	4	3	3	2.5	2.5
02-001041	control group	0	3	2	3	3	2	2	2	3	3	2.6	3	2
02-001041	control group	1	3	1	3	3	3	2	3	3	2	3	2.5	1.5
02-001042	control group	0	3	2	3	3	3	2	3	3	2	3	2.5	2
02-001042	control group	1	3	2	3	2	3	2	3	3	3	3	2.5	2
02-001043	control group	0	2	3	2	2	3	3	3	2	2	2.4	2	3
02-001043	control group	1	2	3	2	2	3	3	3	3	2	2.6	2	3
02-001044	intervention group	0	3	1	3	1	3	1	3	2	1	2.8	1	1
02-001044	intervention group	1	1	2	3	3	3	2	3	2	3	2.4	3	2
02-001045	intervention group	0	3	1	1	4	3	3	3	3	4	2.6	4	2
02-001045	intervention group	1	2	2	1	4	3	1	4	4	4	2.8	4	1.5
02-001046	intervention group	0	3	2	2	3	2	2	3	3	3	2.6	3	2
02-001046	intervention group	1	3	3	3	3	2	2	3	3	3	2.8	3	2.5
02-001047	control group	0	3	1	3	3	3	2	3	2	3	2.8	3	1.5
02-001048	control group	0	3	3	2	3	2	3	4	4	4	3	3.5	3
02-001048	control group	1	3	4	2	4	3	3	4	4	4	3.2	4	3.5
02-001049	control group	0	2	3	2	3	2	2	2	2	3	2	3	2.5
02-001049	control group	1	2	3	1	2	1	3	2	1	2	1.4	2	3
02-001050	intervention group	0	2	1	3	2	2	3	2	3	2	2.4	2	2
02-001051	control group	0	3	2	4	4	3	2	3	4	3	3.4	3.5	2
02-001052	intervention group	0	3	2	3	3	3	2	3	3	3	3	3	2
02-001052	intervention group	1	3	2	3	3	3	1	4	3	4	3.2	3.5	1.5
02-001053	control group	0	1	3	2	3	1	1	2	1	3	1.4	3	2
02-001053	control group	1	2	3	2	3	1	2	2	1	4	1.6	3.5	2.5
02-001054	intervention group	0	3	3	2	3	3	2	3	3	2	2.8	2.5	2.5
02-001054	intervention group	1	3	3	3	3	4	2	3	3	3	3.2	3	2.5
02-001055	intervention group	0	3	1	4	3	3	1	4	4	3	3.6	3	1
02-001055	intervention group	1	4	1	3	3	3	1	3	3	3	3.2	3	1
02-001056	control group	0	2	3	2	3	1	2	1	1	3	1.4	3	2.5
02-001056	control group	1	2	3	2	2	1	2	1	1	3	1.4	2.5	2.5
02-001057	intervention group	0	2	3	3	1	2	2	2	1	2	2	1.5	2.5
02-001057	intervention group	1	3	3	3	2	2	3	2	2	2	2.4	2	3
02-001058	intervention group	0	3	2	3	2	2	4	3	3	3	2.8	2.5	3
02-001058	intervention group	1	3	3	4	1	3	3	2	2	2	2.8	1.5	3
02-001059	control group	0	2	2	3	3	2	2	3	3	3	2.6	3	2
02-001059	control group	1	2	2	3	3	2	2	3	3	3	2.6	3	2
02-001060	control group	0	3	2	2	2	2	2	2	2	2	2.2	2	2
02-001060	control group	1	3	1	3	3	3	2	3	3	3	3	3	1.5
02-001061	intervention group	0	3	1	4	3	3	2	3	3	4	3.2	3.5	1.5
02-001061	intervention group	1	3	1	4	3	3	1	4	3	4	3.4	3.5	1
02-001062	control group	0	3	2	3	3	3	2	3	3	3	3	3	2
02-001062	control group	1	3	2	3	3	3	2	3	3	3	3	3	2
02-001063	control group	0	3	2	3	3	2	1	4	3	3	3	3	1.5
02-001063	control group	1	3	1	4	4	3	1	4	4	4	3.6	4	1
02-001064	intervention group	0	3	2	3	3	3	3	3	3	3	3	3	2.5
02-001064	intervention group	1	3	2	3	3	3	3	4	3	3	3.2	3	2.5
02-001065	intervention group	0	3	2	3	1	2	2	2	2	1	2.4	1	2
02-001065	intervention group	1	3	3		1	3	1	3	1	1		1	2
02-001066	control group	0	2	3	2	2	3	3	2	2	2	2.2	2	3
02-001066	control group	1	2	3	2	2	2	3	3	3	2	2.4	2	3
02-001067	control group	0	3	2	3	3	3	1	3	3	3	3	3	1.5
02-001067	control group	1	3	2	3	3	3	1	3	3	3	3	3	1.5
02-001068	intervention group	0	2	3	2	2	3	3	3	2	2	2.4	2	3
02-001068	intervention group	1	2	3	3	1	2	2	3	2	3	2.4	2	2.5
02-001069	intervention group	0	3	2	3	3	3	1	3	3	3	3	3	1.5
02-001069	intervention group	1	3	2	3	3	3	1	3	3	3	3	3	1.5
02-001070	intervention group	0	3	2	3	2	3	2	2	2	2	2.6	2	2
02-001070	intervention group	1	3	3	3	2	3	3	2	2	2	2.6	2	3
02-001071	control group	0	2	2	3	3	3	2	3	2	3	2.6	3	2
02-001071	control group	1	2	2	3	3	3	2	3	2	2	2.6	2.5	2
02-001072	control group	0	3	3	3	4	3	2	3	3	3	3	3.5	2.5
02-001072	control group	1	3	3	3	4	3	2	4	4	3	3.4	3.5	2.5
02-001073	intervention group	0	3	2	2	2	2	1	3	2	2	2.4	2	1.5
02-001073	intervention group	1	3	2	3	3	3	1	3	3	2	3	2.5	1.5
02-001074	intervention group	0	3	1	4	3	2	1	3	4	3	3.2	3	1
02-001074	control group	1
02-001075	control group	0	2	1	3	2	2	2	2	2	1	2.2	1.5	1.5
02-001075	control group	1	3	1	3	3	3	1	2	2	1	2.6	2	1
02-001076	control group	0	2	3	1	3	3	2	3	3	2	2.4	2.5	2.5
02-001076	control group	1	3	2	1	2	3	2	3	4	2	2.8	2	2
02-001077	intervention group	0	3	2	3	3	2	2	3	4	3	3	3	2
02-001077	intervention group	1	3	2	3	3	3	2	4	4	3	3.4	3	2
02-001078	intervention group	0	2	3	3	4	3	2	3	3	4	2.8	4	2.5
02-001078	intervention group	1	3	2	2	3	3	2	3	3	3	2.8	3	2
02-001079	intervention group	0	2	2	3	3	3	2	3	2	3	2.6	3	2
02-001079	intervention group	1
02-001080	control group	0	3	2	3	2	3	4	4	2	1	3	1.5	3
02-001080	control group	1	3	2	2	2	4	3	4	3	2	3.2	2	2.5
02-001081	intervention group	0	3	2	2	2	2	3	2	2	3	2.2	2.5	2.5
02-001081	intervention group	1	3	3	3	3	3	2	3	3	3	3	3	2.5
02-001082	control group	0	2	4	2	2	2	3	2	2	2	2	2	3.5
02-001082	control group	1	2	3	2	1	2	3	2	2	2	2	1.5	3
02-001083	intervention group	0	2	2	2	3	3	2	2	3	3	2.4	3	2
02-001083	intervention group	1	3	3	3	3	3	2	3	3	3	3	3	2.5
02-001084	control group	0	3	3	3	4	1	4	4	4	4	3	4	3.5
02-001084	control group	1	1	4	3	3	3	2	3	3	3	2.6	3	3
02-001085	intervention group	0	2	4	2	2	3	3	3	1	3	2.2	2.5	3.5
02-001085	intervention group	1	1	1	1	1	2	4	3	1	1	1.6	1	2.5
02-001086	control group	0	2	3	2	1	2	3	2	2	2	2	1.5	3
02-001086	control group	1	2	4	3	1	2	3	2	2	2	2.2	1.5	3.5
02-001087	control group	0	3	2	3	3	3	1	3	2	3	2.8	3	1.5
02-001087	control group	1	4	2	3	3		1		3	3		3	1.5
02-001088	control group	0	3	1	3	3	3	1	3	3	3	3	3	1
02-001089	intervention group	0	3	1	3	3	3	1	4	4	3	3.4	3	1
02-001089	intervention group	1	3	1	3	3	3	1	3	4	3	3.2	3	1
02-001090	intervention group	0	2	2	2	2	3	2	2	3	3	2.4	2.5	2
02-001090	intervention group	1	1	1	2	3	3	1	3	2	2	2.2	2.5	1
02-001091	intervention group	0	3	3	4	4	3	3	4	4	4	3.6	4	3
02-001092	control group	0	2	3	2	2	3	3	2	2	2	2.2	2	3
02-001092	control group	1	3	2	3	3	3	2	3	4	3	3.2	3	2
02-001093	intervention group	0	3	1	2	4	3	3	4	4	4	3.2	4	2
02-001093	intervention group	1	1	3	4	4	4	1	4	4	4	3.4	4	2
02-001095	intervention group	0	4	2	4	3	3	2	3	3	3	3.4	3	2
02-001095	intervention group	1	3	2	3	4	3	1	3	3	3	3	3.5	1.5

## Sheet: TF
patid	treatment (I=1, C=2)	visit	tf01	tf02	tf03	tf04	tf05	tf06	tf07	tf08	tf09	tf10	tf11	tf12	tf13	tf14	tf15	tf16	tf17	tf18	tf19	tf20	tf21	tf22	tf23	tf24	tf25	tf26	tf27	tf28	tf29	tf30	tf31	tf32	tf33	tf34	tf35	tf36	tf37	tf38	tf39	tf40	tf41	tf42	tf43	tf44	tf45	tf46	tf47
01-001001	2	0	1	0	2	0	2	2	1	0	1	2	2	0	2	2	1	0	1	0	2	1	2	2	0	1	2	0	2	0	0	0	0	0	2	1	1	0	0	2	1	2	0	0	1	1	2	0	0
01-001001	2	1	2	0	0	0	2	0	1	0	1	2	2	0	1	2	0	1	1	0	1	1	2	0	2	2	2	0	2	0	0	0	0	0	1	1	1	0	1	1	1	2	0	0	2	1	0	0	0
01-001002	1	0	0	1	2	2	2	2	0	2	2	2	2	2	2	1	2	2	1	1	2	1	1	1	2	2	1	0	2	2	2	1	1	1	1	2	1	1	1	2	2	0	2	1	2	1	1	2	2
01-001002	1	1	1	2	1	1	1	0	2	1	1	0	0	0	1	0	1	0	0	1	2	0	0	0	1	1	1	0	1	1	1	0	0	0	0	1	0	0	0	1	1	1	0	1	1	2	0	1	1
01-001003	2	0	1	0	2	2	1	2	1	1	1	2	2	2	2	2	1	1	0	2	1	0	2	1	2	2	2	2	2	1	2	0	0	0	2	2	2	1	2	1	1	2	1	0	2	2	0	1	1
01-001003	2	1	1	1	1	2	2	1	2	0	1	2	2	1	1	1	0	0	0	1	1	0	2	2	2	1	1	1	2	0	2	0	0	0	2	2	2	1	2	1	1	2	0	0	2	2	0	0	1
01-001004	1	0	1	1	2	1	2	0	0	1	1	2	2	1	2	2	2	1	1	1	2	1	1	0	2	1	0	1	2	1	2	0	1	1	1	2	2	1	1	1	1	1	0	1	2	2	2	1	1
01-001004	1	1	2	1	1	0	2	1	1	0	1	2	1	0	1	1	1	1	1	0	2	1	0	0	1	1	0	1	1	0	1	0	1	0	1	2	2	1	1	1	1	2	1	0	1	2	1	1	1
01-001005	1	0	1	0	1	0	2	1	0	1	1	2	2	0	1	1	2	1	1	1	1	0	2	1	1	1	2	1	1	1	2	1	1	0	1	2	2	2	1	0	1	1	0	0	1	0	0	0	1
01-001005	1	1	2	0	0	0	0	1	0	0	1	1	0	0	1	1	2	0	0	1	1	0	0	0	1	0	1	1	0	0	1	0	1	0	1	1	1	1	1	0	1	2	0	0	0	2	0	0	0
01-001006	2	0	1	0	1	1	1	1	0	2	0	2	2	0	2	1	1	2	0	2	2	0	0	2	2	1	2	0	1	2	1	1	0	1	1	2	1	2	2	0	2	2	0	0	2	2	0	2	1
01-001006	2	1	1	1	1	0	1	0	0	1	1	2	1	0	1	1	0	2	0	2	2	1	1	1	2	2	2	1	1	2	2	1	0	2	1	2	2	1	2	0	2	1	0	2	2	2	0	2	0
01-001007	1	0	1	0	2	0	2	1	1	1	1	1	1	1	1	0	1	1	1	0	1	1	1	1	0	0	2	0	2	2	1	0	0	0	1	1	1	1	1	1	0	1	0	0	2	0	2	1	1
01-001007	1	1	2	0	1	0	1	1	1	0	1	1	1	0	0	1	0	1	0	0	1	0	1	1	0	1	1	0	1	1	1	0	0	0	0	1	1	1	1	0	0	2	0	0	2	1	2	0	1
01-001008	2	0	1	1	1	0	1	1	1	1	1	2	1	1	1	2	0	0	0	0	1	0	2	2	2	0	1	0	1	1	1	0	1	1	0	2	1	1	1	1	0	2	1	1	1	2	1	0	0
01-001008	2	1	1	1	1	0	1	1	1	0	0	1	1	0	0	0	1	0	0	0	1	1	1	0	2	0	1	0	1	0	1	0	0	1	0	1	1	1	1	0	0	1	0	2	1	1	1	0	0
01-001009	1	0	2	0	1	0	0	0	2	1	0	0	1	1	2	0	0	0	1	1	1	0	0	0	1	2	0	0	1	0	0	0	0	1	0	1	1	0	1	0	2	2	1	0	1	2	1	2	1
01-001009	1	1	2	0	0	0	0	0	2	0	0	0	0	0	0	0	0	0	0	0	1	0	0	0	1	1	0	0	0	0	0	0	0	2	0	1	0	0	0	0	1	2	0	0	1	2	1	1	0
01-001010	2	0	2	2	0	0	0	0	0	1	2	1	1	1	1	2	1	0	0	2	2	0	0	0	2	2	1	2	1	0	0	0	0	0	2	2	1	0	1	0	2	2	0	0	2	2	2	0	0
01-001010	2	1	2	2	0	0	0	0	1	1	2	1	1	2	0	2	0	0	0	1	1	0	0	0	2	2	0	2	0	0	0	0	0	0	2	1	2	0	0	1	1	2	0	0	1	2	1	1	0
01-001011	1	0	2	0	0	1	2	1	1	0	0	2	1	1	0	0	1	0	0	0	1	1	0	0	1	1	1	0	1	0	0	0	2	0	1	1	2	2	1	0	0	0	0	0	2	1	0	0	0
01-001011	1	1	2	0	0	0	1	2	1	0	0	1	0	0	0	0	1	0	0	0	1	0	0	0	1	1	1	0	1	0	0	0	0	0	1	1	1	1	1	0	0	0	0	0	2	1	0	0	0
01-001012	2	0	1	1	2	2	1	2	0	2	0	2	2	2	2	1	2	2	2	2	2	1	2	2	2	2	2	1	2	2	0	1	0	1	1	2	2	1	1	1	2	2	1	0	2	1	2	2	2
01-001012	2	1	1	0	2	1	2	1	0	1	0	2	1	1	1	1	2	2	2	2	0	0	1	1	2	1	2	1	2	2	1	1	1	1	1	2	2	1	0	1	2	2	1	0	2	2	1	2	2
01-001013	1	0	1	1	0	0	2	0	0	0	0	1	1	1	2	0	2	0	0	1	2	1	0	0	2	1	2	0	1	0	2	0	0	0	0	2	2	0	1	0	1	1	0	0	2	2	0	0	1
01-001013	1	1	2	1	0	0	2	1	0	0	0	1	0	0	2	0	2	0	0	1	2	1	0	1	2	1	1	0	1	0	2	0	0	1	0	2	2	0	1	0	1	1	0	0	1	2	1	0	1
01-001014	2	0	2	1	1	0	2	1	0	1	0	2	1	1	2	1	2	2	2	2	2	1	2	2	2	1	1	0	2	2	2	2	1	0	1	2	2	2	2	0	2	1	1	0	2	1	0	1	1
01-001014	2	1	1	1	2	0	2	2	0	2	1	2	2	1	2	2	2	2	2	2	2	1	2	2	2	1	1	0	2	2	1	2	2	0	2	2	2	2	2	0	2	1	2	1	1	0	2	0	2
01-001015	1	0	2	1	0	0	2	0	0	0	0	2	2	1	1	0	2	0	0	0	1	1	1	0	1	2	1	0	1	1	0	0	0	0	0	2	2	0	0	0	1	2	0	0	1	2	2	1	0
01-001015	1	1	2	1	0	0	1	1	0	1	0	2	1	1	1	1	2	0	0	0	1	1	2	0	1	0	0	0	1	0	0	0	0	0	0	2	2	0	1	0	1	2	0	0	2	2	2	1	0
01-001016	2	0	2	0	1	0	0	2	2	1	0	1	0	0	0	1	0	1	0	0	2	0	0	0	0	1	2	0	1	0	0	0	2	0	1	2	1	2	0	0	0	2	0	0	2	2	0	0	0
01-001016	2	1	2	0	2	0	0	1	2	0	0	2	0	0	0	1	0	1	0	0	2	0	1	1	2	1	1	0	1	0	1	0	2	0	1	1	1	1	2	0	0	2	0	0	2	1	0	0	0
01-001017	1	0	1	0	1	1	1	2	0	0	0	1	1	1	1	0	1	1	0	1	1	1	1	0	0	0	1	0	1	0	0	0	0	0	0	1	1	1	1	0	1	1	0	0	1	1	0	0	0
01-001017	1	1	1	0	0	0	0	2	0	0	0	1	0	0	1	0	1	0	0	0	1	1	0	0	0	1	1	0	1	0	0	0	0	0	0	1	1	1	0	0	0	0	0	1	1	2	0	0	0
01-001018	2	0	1	0	1	0	1	1	2	0	1	0	1	0	1	0	0	0	0	0	1	1	2	0	0	0	0	0	1	0	0	0	0	0	0	0	0	1	0	1	0	2	0	0	0	2	0	0	1
01-001018	2	1	2	0	1	0	1	0	2	0	0	2	1	0	1	0	0	0	0	0	1	0	1	0	0	1	0	0	1	0	0	0	0	0	1	1	0	1	0	1	0	2	0	0	0	2	0	0	0
01-001019	2	0	2	0	0	1	1	0	0	1	0	2	0	1	1	0	2	0	0	0	1	1	0	0	1	1	0	0	0	0	2	0	1	0	0	2	2	2	0	0	1	2	0	0	0	2	0	1	0
01-001019	2	1	2	0	0	1	2	0	1	1	0	2	2	1	1	0	2	0	0	0	0	1	0	0	2	1	0	0	0	0	1	0	1	0	0	2	2	1	0	0	1	1	0	0	0	2	0	1	0
01-001020	1	0	2	0	0	0	0	0	1	0	1	1	1	0	1	0	0	1	0	0	1	0	2	0	1	0	0	0	1	1	1	0	0	1	0	2	1	1	2	0	1	2	0	0	2	1	0	0	1
01-001020	1	1	2	0	0	0	0	0	1	0	1	1	0	0	1	0	0	0	0	0	0	0	0	0	1	0	0	0	0	0	0	0	0	0	0	2	1	1	1	0	1	2	0	0	0	2	0	0	0
01-001021	2	0	1	1	2	2	2	1	0	1	0	2	2	2	2	0	1	1	1	1	2	1	1	2	2	1	1	0	2	1	1	0	0	0	1	2	2	2	2	1	2	1	1	1	2	1	1	1	2
01-001021	2	1	1	2	2	2	2	2	0	1	1	2	1	2	1	1	1	1	1	1	2	1	1	1	2	1	2	0	2	1	1	1	2	1	1	2	2	2	2	1	2	1	1	1	2	1	2	2	2
01-001022	1	0	1	0	1	1	1	1	1	0	1	1	2	1	1	0	0	2	0	0	2	1	2	0	2	0	0	1	1	1	0	0	1	1	0	2	1	2	1	0	1	2	0	0	1	2	1	2	0
01-001022	1	1	1	0	1	1	1	0	2	0	1	1	0	0	0	1	0	1	0	0	0	0	0	0	1	1	0	0	0	0	0	0	1	1	0	1	0	1	0	0	0	2	0	0	0	2	0	1	0
01-001023	2	0	2	0	2	1	0	0	1	1	1	2	1	2	1	2	1	0	1	0	2	0	0	0	1	0	1	0	0	1	0	0	1	0	1	1	2	1	1	0	0	2	0	0	1	2	0	0	0
01-001023	2	1	2	0	2	1	1	1	1	1	1	2	0	2	1	1	1	1	0	0	2	0	0	1	2	0	2	0	2	1	0	0	1	0	0	2	2	1	0	0	2	2	0	0	2	2	0	0	0
01-001024	1	0	1	0	0	0	0	1	1	0	1	1	0	0	0	0	0	0	0	0	0	0	1	0	1	2	0	0	1	0	0	0	2	0	0	2	1	2	0	0	1	1	0	0	2	2	1	1	0
01-001024	1	1	2	0	0	0	0	0	1	0	0	1	0	0	0	0	0	0	1	1	0	0	0	0	2	0	0	0	0	0	0	0	1	0	0	2	1	1	0	0	1	2	0	0	0	2	0	2	0
01-001025	2	0	1	1	0	0	2	2	1	0	2	1	1	1	0	2	1	1	0	0	1	1	2	0	2	0	1	0	0	0	2	1	1	0	1	2	2	1	0	0	0	1	0	0	1	2	1	0	0
01-001025	2	1	1	1	0	1	2	2	0	0	2	1	1	0	1	2	1	0	0	0	0	1	2	1	1	0	1	0	0	1	2	1	0	0	2	1	2	1	1	1	0	1	0	0	1	2	2	0	0
01-001026	2	0	2	0	0	0	1	0	1	0	1	1	0	0	0	1	0	0	0	0	0	0	1	0	1	0	0	0	0	0	0	0	0	0	1	0	1	0	0	0	0	2	0	0	0	2	1	0	0
01-001026	2	1	2	0	0	0	1	0	2	0	1	1	0	0	0	1	1	0	0	0	0	0	0	0	1	0	0	0	0	0	0	0	0	0	1	0	1	0	0	0	0	2	0	0	0	2	1	0	0
01-001027	1	0	1	1	2	1	2	0	1	2	0	2	2	1	2	1	1	0	1	0	2	1	2	2	2	1	1	1	2	0	1	0	1	0	1	2	2	1	1	0	1	2	1	0	2	1	1	0	0
01-001027	1	1	1	1	2	0	2	1	1	0	1	1	2	0	1	0	1	0	0	0	2	0	1	1	1	0	0	1	1	0	0	0	1	0	0	1	1	0	1	1	1	1	0	0	1	1	1	0	0
01-001028	1	0	1	2	2	0	2	1	0	1	2	1	2	0	1	1	2	0	1	0	1	1	2	2	2	2	2	0	2	0	2	0	1	0	1	2	2	2	1	2	1	1	1	1	2	1	1	1	1
01-001028	1	1	1	2	2	0	2	1	1	0	1	1	1	0	1	2	2	0	0	0	1	1	2	2	2	1	2	0	2	0	2	0	0	0	1	2	2	1	1	2	1	1	0	0	1	1	2	1	0
01-001029	1	0	0	0	0	0	2	2	0	1	2	2	1	0	2	1	2	1	1	1	1	1	2	1	1	0	1	1	1	1	2	0	0	0	1	2	2	1	1	1	1	1	0	0	2	1	1	0	0
01-001029	1	1	0	0	0	1	2	2	0	1	2	2	1	1	2	1	2	1	1	1	1	1	2	1	1	0	1	1	1	1	2	0	0	0	1	2	2	1	1	1	1	1	0	0	2	1	1	0	0
01-001030	2	0	2	1	0	0	1	1	0	0	1	1	2	0	1	1	2	2	1	0	0	1	1	0	2	1	2	0	2	2	2	0	0	1	1	2	2	0	1	0	0	2	0	0	1	1	2	0	0
01-001030	2	1	1	1	0	0	1	1	1	0	1	2	1	0	1	2	1	1	1	0	0	0	0	0	1	1	0	0	1	2	1	0	0	0	1	1	2	0	1	0	1	2	0	0	2	2	2	0	1
01-001031	1	0	2	0	1	0	0	1	1	2	0	1	1	0	2	0	0	1	0	0	0	0	1	0	1	0	1	0	2	2	1	0	0	0	0	1	0	0	0	0	0	2	0	0	2	2	0	0	0
01-001031	1	1	2	0	0	0	0	0	2	1	0	0	0	0	1	0	0	0	0	0	0	0	0	0	1	0	0	0	0	0	0	0	0	0	0	0	0	0	0	0	0	2	0	0	0	2	0	0	0
01-001032	2	0	1	0	2	1	2	1	0	0	0	2	2	1	1	1	2	1	1	0	2	1	2	0	1	0	1	0	2	2	2	0	1	1	0	2	2	1	1	0	2	1	1	0	1	1	1	1	2
01-001032	2	1	1	1	2	0	2	0	0	1	0	2	2	1	2	1	2	2	1	0	1	1	2	1	1	1	1	0	2	2	2	1	2	1	0	1	2	1	2	1	1	1	1	1	2	1	1	0	1
01-001033	2	0	1	0	1	0	2	1	1	1	2	1	2	0	1	2	0	1	1	1	2	1	2	2	2	1	2	0	1	2	2	0	0	2	2	2	2	0	2	2	2	1	0	0	0	2	1	0	1
01-001034	1	0	1	0	0	0	1	0	2	0	0	0	0	0	0	1	0	0	0	0	0	0	0	0	2	2	1	1	0	0	0	0	1	0	1	1	0	2	0	1	0	2	0	0	0	2	2	1	0
01-001034	1	1	2	0	0	0	0	0	2	0	0	0	0	0	0	1	0	0	0	0	0	0	0	0	1	0	0	0	0	0	0	0	1	1	1	0	1	0	0	0	0	2	0	0	0	2	0	0	0
01-001035	1	0	2	0	1	0	1	0	0	1	2	1	1	0	0	1	1	0	0	0	2	0	1	0	2	0	1	1	1	0	1	0	1	2	1	1	2	2	0	0	0	2	0	1	1	2	2	0	0
01-001035	1	1	2	0	0	0	1	2	1	0	1	1	0	0	0	2	1	0	0	0	0	0	0	0	2	0	0	0	0	0	1	0	0	2	2	0	1	1	0	1	0	2	0	0	0	2	1	1	0
01-001036	2	0	2	0	1	0	1	1	1	1	0	1	1	0	2	0	0	1	0	0	2	1	0	2	2	1	1	0	1	1	2	1	1	1	0	1	2	2	1	0	1	2	0	2	2	2	0	1	1
01-001036	2	1	2	0	1	0	0	0	2	0	1	1	1	0	1	1	0	1	0	1	2	0	1	2	2	1	2	0	1	1	2	0	0	0	1	1	2	1	1	0	1	2	0	1	1	2	0	1	1
01-001037	1	0	2	0	1	0	2	1	0	0	0	2	2	0	1	0	1	1	0	0	1	0	2	2	1	1	1	0	1	1	2	0	0	0	0	2	2	1	1	2	0	2	0	2	2	2	0	0	1
01-001037	1	1	1	0	0	0	1	1	1	0	0	2	1	0	1	0	1	1	0	0	1	0	1	2	1	1	1	0	1	1	2	0	0	1	0	2	1	0	1	2	1	2	0	2	0	2	0	1	0
01-001038	1	0	2	1	0	0	2	1	0	0	0	2	2	1	1	0	2	1	1	0	2	1	2	2	0	1	1	0	2	1	2	0	1	0	0	2	2	1	2	0	1	1	0	0	1	2	1	0	0
01-001038	1	1	2	0	0	0	1	0	1	0	0	1	1	0	1	0	1	0	1	0	0	0	1	0	2	1	1	0	1	0	2	0	1	1	0	2	1	1	1	0	0	2	0	0	1	1	0		0
01-001039	1	0	1	0	2	1	1	1	1	2	2	2	2	1	2	0	1	1	1	1	2	0	1	0	2	1	2	0	2	1	0	0	2	0	0	2	2	2	2	0	2	1	1	0	2	2	0	0	2
01-001039	1	1	1	0	2	0	1	1	1	1	1	1	1	0	1	0	0	1	1	2	2	1	0	0	2	0	2	0	1	0	0	0	1	0	0	2	2	2	2	0	1	1	1	0	1	1	0	0	1
01-001040	2	0	2	0	0	0	1	1	0	1	1	1	1	0	2	0	1	0	0	0	0	0	1	0	2	0	0	0	1	0	2	0	0	0	0	1	1	0	1	0	0	2	0	0	2	1	1	0	1
01-001040	2	1	2	0	0	0	1	1	1	0	1	1	1	0	1	0	1	0	0	0	0	0	1	0	2	0	1	0	0	0	1	0	0	0	0	0	1	0	1	0	0	2	0	0	1	0	2	0	0
01-001041	2	0	2	1	1	0	1	0	2	0	0	1	1	0	0	0	0	0	0	0	0	0	0	0	1	0	1	0	0	0	0	0	0	0	0	1	0	1	1	0	1	2	0	1	1	2	0	0	0
01-001041	2	1	2	0	0	0	0	0	2	0	0	1	0	0	0	0	0	0	0	0	0	0	0	0	0	0	0	0	0	0	1	0	0	0	0	0	0	0	1	0	0	2	0	0	0	2		1	0
01-001042	2	0	1	0	0	1	2	2	1	0	0	1	1	1	0	0	1	1	0	0	1	0	0	0	0	1	2	0	1	1	1	0	0	1	0	2	1	1	1	0	1	2	1	2	1	2	0	0	1
01-001042	2	1	0	0	1	1	2	1	1	1	0	1	1	0	1	0	0	1	0	0	1	1	1	0	0	1	1	0	1	1	2	2	1	0	0	1	1	2	2	0	2	2	1	1	2	1	0	0	1
01-001043	2	0	2	0	1	0	1	1	2	0	0	0	1	0	0	0	0	1	0	0	2	0	0	0	1	0	1	0	1	2	1	1	0	0	0	0	0	0	1	0	0	2	0	0	1	2	1	1	0
01-001043	2	1	2	0	2	0	0	1	2	0	0	0	0	0	0	0	0	0	0	0	1	0	0	0	0	0	0	0	1	0	1	0	0	0	0	0	0	0	0	0	0	1	0	0	2	2	1	1	0
01-001044	2	0	1	1	1	2	2	2	0	0	1	1	2	1	1	2	2	0	0	0	1	1	1	2	1	0	1	0	0	0	2	0	0	0	1	2	2	1	0	0	0	2	0	0	0	2	0	2	0
01-001044	2	1	2	1	0	1	2	0	1	0	2	1	0	1	0	2	1	0	0	0	1	1	1	2	1	0	2	1	0	1	2	0	1	0	2	2	2	1	1	0	0	2	0	0	1	2	1	2	0
01-001045	1	0	1	0	0	0	1	0	1	1	0	2	2	0	1	0	1	1	0	1	2	0	1	0	1	2	1	0	2	2	1	0	0	0	0	2	2	1	1	0	1	1	0	0	1	1	1	1	1
01-001045	1	1	2	0	0	0	0	0	1	0	0	1	0	0	0	0	1	0	0	0	1	0	1	1	1	1	0	0	1	1	1	0	0	0	0	1	1	0	1	0	0	2	0	0	1	2	1	2	1
01-001046	1	0	1	0	2	2	0	1	0	0	2	1	2	2	1	2	2	0	0	0	2	2	1	1	2	1	0	0	2	0	1	0	2	0	2	2	1	2	0	0	1	2	0	0	0	1	2	0	0
01-001046	1	1	2	0	0	1	0	1	0	0	0	1	1	1	1	0	2	0	0	0	1	0	0	1	2	1	0	0	1	0	1	0	2	0	0	2	1	1	0	0	1	1	0	0	0	1	1	0	0
01-001047	2	0	1	2	1	0	1	1	0	0	0	2	2	0	1	1	2	0	0	0	0	1	2	2	2	1	2	0	1	1	2	1	0	0	1	2	1	1	0	0	1	2	0	0	1	2	2	0	0
01-001048	1	0	1	0	0	1	0	1	1	0	1	2	2	1	1	2	1	0	0	1	2	1	1	0	2	1	1	1	2	0	0	0	1	0	1	1	1	2	2	1	1	2	0	2	1	1	0	1	0
01-001048	1	1	1	0	1	1	0	2	0	0	1	2	1	2	1	2	1	0	1	1	0	1	1	0	2	0	0	1	2	0	1	0	0	1	1	1	0	1	0	0	1	2	0	1	0	2	1	2	0
01-001049	1	0	2	0	0	1	0	2	0	0	1	1	2	1	1	2	1	0	0	0	0	0	1	1	2	1	1	1	1	0	1	0	2	0	2	2	2	2	1	1	0	2	0	0	1	1	1	0	0
01-001050	2	0	2	0	0	0	1	0	1	0	2	2	1	0	1	2	1	0	0	1	2	0	1	0	0	0	1	1	1	0	2	0	0	0	1	1	1	0	0	0	0	2	0	0	1	2	1	0	0
01-001050	2	1	2	1	0	0	1	1	1	0	1	2	1	0	1	1	1	0	0	0	1	0	0	0	0	0	0	0	1	0	2	0	0	0	1	1	1	0	0	0	0	2	0	0	1	2	1	0	0
01-001051	1	0	2	0	0	0	1	0	0	0	0	2	1	1	0	0	1	1	0	0	0	0	0	0	2	1	0	1	1	1	2	0	1	0	0	1	1	0	2	0	1	2	0	0	1	2	0	0	0
01-001051	1	1	2	0	0	0	1	0	0	0	0	0	1	0	0	0	1	1	0	0	0	0	0	0	1	1	1	0	0	0	1	0	1	0	0	0	1	0	1	0	0	2	0	0	0	2	1	0	0
01-001052	2	0	1	0	2	0	2	2	0	2	0	1	2	0	2	0	1	1	1	2	2	1	2	0	2	0	2	0	2	1	2	2	0	1	0	2	2	2	2	0	2	2	2	0	2	0	2	2	1
01-001052	2	1	2	1	2	0	2	2	1	2	0	2	2	0	2	2	2	0	0	2	2	1	2	1	2	0	0	0	2	0	2	1	0	0	0	2	1	2	2	0	2	2	1	0	2	1	1	0	0
01-001053	1	0	2	0	1	2	2	0	1	0	0	2	1	2	1	0	0	0	0	0	1	0	0	0	2	0	0	0	1	1	0	0	2	1	0	2	1	1	1	0	1	2	0	0	0	2	1	1	0
01-001053	1	1	2	0	0	1	0	0	1	0	0	1	1	1	0	0	0	0	0	0	0	0	0	0	1	0	0	0	0	0	1	0	2	2	0	0	1	1	0	0	0	2	0	0	0	2	1	1	0
01-001054	2	0	2	0	2	0	1	0	1	0	0	1	0	0	0	0	1	2	0	0	0	1	2	0	2	1	0	0	0	0	2	0	2	0	0	2	1	2	2	0	0	2	0	0	2	2	2	1	0
01-001054	2	1	2	0	1	0	1	0	1	0	0	1	2	1	1	0	1	2	0	0	2	1	1	0	2	1	2	0	1	0	2	0	2	0	0	2	0	2	2	0	0	2	0	0	2	2	2	1	1
01-001055	2	0	1	2	1	1	2	1	0	1	2	2	2	2	2	2	2	1	1	2	1	2	2	2	2	2	2	1	2	1	2	1	1	0	2	2	2	2	0	2	2	1	1	0	2	2	2	1	2
01-001055	2	1	1	2	1	1	2	1	0	1	2	2	2	2	2	2	2	1	1	2	1	2	2	2	2	2	2	1	2	1	2	1	1	0	2	2	2	2	0	2	2	1	1	0	2	2	2	1	2
01-001056	2	0	2	1	2	0	2	2	1	1	0	1	1	0	1	1	1	1	1	1	0	1	1	0	1	0	1	0	2	1	1	0	0	0	0	1	1	1	2	0	1	2	1	0	1	2	0	0	1
01-001056	2	1	2	1	1	0	1	2	1	1	1	2	2	1	1	2	1	2	2	2	1	1	2	1	2	2	2	1	2	2	2	1	0	1	1	1	2	1	2	1	2	1	1	0	1	1	1	1	1
01-001057	2	0	1	1	0	0	1	2	1	0	2	2	2	1	2	2	1	2	0	0	2	1	2	2	2	1	2	1	1	2	2	0	2	0	1	2	2	2	1	1	2	1	0	0	1	2	0	1	1
01-001057	2	1	1	1	0	1	2	1	0	2	2	2	1	1	1	2	2	1	0	0	1	1	2	2	2	1	1	2	1	1	2	0	2	0	2	2	2	2	0	1	1	1	0	0	0	2	2	0	0
01-001058	1	0	1	1	0	1	2	1	0	0	1	2	2	1	1	2	1	1	0	0	2	1	1	1	2	2	2	1	2	2	1	1	1	1	2	2	2	2	2	2	2	2	0	2	2	2	2	1	0
01-001058	1	1	1	1	0	1	2	1	0	0	1	2	2	1	1	1	1	1	0	0	1	1	1	1	2	2	1	1	2	1	1	1	1	1	2	2	2	2	2	2	2	2	0	2	2	2	2	1	0
01-001059	1	0	1	0	0	0	1	0	0	1	1	1	1	0	1	2	1	0	1	1	1	0	1	1	2	2	1	0	1	0	2	0	1	0	2	1	1	1	1	0	1	2	1	2	0	2	1	0	1
01-001060	1	0	2	1	1	1	1	0	1	1	0	1	1	1	1	0	0	1	0	0	1	1	1	0	2	1	2	0	1	0	0	0	1	1	0	2	2	1	1	1	2	1	1	0	1	2	0	1	1
01-001061	1	0	2	2	2	1	2	1	0	2	2	2	2	1	2	2	2	1	2	2	2	2	2	2	1	2	2	1	2	1	2	1	2	1	2	2	2	2	2	2	2	1	2	2	2	2	1	1	1
01-001062	1	0	1	0	0	2	2	1	0	1	0	2	1	2	2	0	2	1	1	1	1	1	0	0	2	0	2	0	2	2	2	1	2	1	0	2	2	2	2	1	2	2	1	1	2	2	1	1	2
01-001062	1	1	1	0	1	2	1	1	1	1	0	2	1	2	1	0	1	0	0	0	2	1	0	0	1	1	1	0	1	2	2	0	2	0	0	2	2	2	1	0	1	2	0	0	1	2	0	1	0
01-001063	2	0	0	2	1	2	2	2	0	1	1	2	2	2	1	0	2	1	1	2	1	2	2	1	2	2	1	2	2	1	2	0	0	0	2	2	2	2	1	2	2	0	1	0	2	1	2	0	1
01-001063	2	1	0	2	1	2	2	2	0	1	1	2	2	2	1	1	2	1	1	2	1	2	2	1	2	2	1	2	2	1	2	0	0	0	2	2	2	2	1	2	2	0	1	0	2	1	2	0	1
01-001064	2	0	2	0	0	0	2	0	1	1	1	1	1	1	2	1	2	0	0	0	0	1	2	0	2	0	0	0	2	0	2	0	0	2	0	2	1	0	2	0	1	2	0	1	1	2	0	0	0
01-001064	2	1	2	1	1	0	2	2	0	1	0	2	2	0	1	1	2	0	1	0	0	0	1	0	2	1	0	0	2	0	1	0	2	1	0	1	2	0	2	0	0	2	0	1	1	2	0	0	0
01-001065	1	0	1	0	1	1	2	2	0	2	2	2	2	1	2	2	2	2	1	2	2	2	2	0	1	2	0	0	2	2	2	2	0	0	2	2	2	2	2	2	2	0	2	0	2	1	2	2	2
01-001066	2	0	0	0	1	1	2	0	0	0	1	2	2	2	2	1	2	2	0	0	1	0	1	0	2	2	2	0	1	2	2	0	0	1	1	2	2	2	2	1	1	2	0	0	2	1	1	1	1
01-001066	2	1	0	1	1	1	2	0	0	0	1	2	1	2	2	1	2	2	1	0	2	0	1	0	2	2	2	0	2	2	2	0	0	1	1	2	2	2	2	1	2	1	0	0	2	1	1	1	1
01-001067	2	0	2	1	1	2	2	0	1	0	2	2	1	1	1	2	1	2	0	0	1	1	1	1	0	2	0	0	2	2	0	0	1	0	1	2	2	2	1	1	0	2	0	0	2	1	1	0	1
01-001067	2	1	1	1	0	1	1	1	1	1	2	2	2	1	2	2	1	2	0	0	1	0	1	1	1	1	0	0	1	1	0	0	1	1	2	2	2	2	0	0	0	2	0	0	2	2	2	0	1
01-001068	1	0	0	2	2	2	2	1	0	2	0	2	1	1	2	1	2	2	1	1	2	0	2	0	2	2	1	0	1	2	1	1	0	0	1	2	2	2	2	1	2	1	1	0	2	1	2	0	2
01-001068	1	1	1	0	1	1	0	1	0	0	0	2	1	1	1	1	2	0	0	0	1	0	1	0	2	1	1	0	1	0	1	0	0	1	1	1	1	2	1	1	1	2	0	0	1	2	1	0	0
01-001069	1	0	1	0	2	1	1	1	0	0	0	1	1	1	2	1	1	0	1	0	2	1	1	1	2	1	2	0	2	0	1	1	2	1	1	2	1	2	2	0	2	1	1	0	2	1	1	1	1
01-001069	1	1	1	0	1	1	1	0	1	0	0	1	1	1	1	1	0	0	1	0	1	1	1	1	2	1	2	0	1	0	1	1	2	1	1	2	1	2	1	0	1	1	1	0	2	1	1	1	1
01-001070	2	0	1	0	1	1	1	0	0	1	0	2	2	1	2	1	2	1	1	0	0	0	1	0	2	2	1	0	2	1	0	0	0	0	1	2	2	2	2	1	2	1	1	0	2	1	1	1	0
01-001070	2	1	2	0	1	2	0	0	0	1	0	2	2	2	2	1	2	1	1	1	1	0	1	0	2	2	1	0	2	1	1	0	0	0	1	2	2	2	2	1	2	2	2	0	2	1	2	2	0
01-001071	2	0	1	1	2	2	1	1	1	2	1	1	2	2	2	0	1	2	2	1	2	1	1	0	2	1	0	0	2	2	1	1	1	2	0	2	1	2	2	0	2	1	1	0	2	1	2	2	1
01-001071	2	1	1	2	2	1	1	1	0	2	0	1	2	2												2	1	0	2	2	1	1	1	1	0	1	1	1	2	0	1	2	2	0	2	1	2	2	1
01-001072	1	0	2	1	0	0	1	1	2	0	1	1	0	0	0	2	1	1	0	0	0	0	0	0	1	1	1	0	1	1	1	0	0	1	2	1	0	0	1	1	0	2	0	0	1	2	0	0	0
01-001072	1	1	2	1	0	0	0	1	2	0	1	1	0	0	0	1	0	1	0	0	1	1	0	0	1	1	1	1	1	0	0	0	0	0	1	1	1	0	0	1	0	2	0	0	1	2	0	0	0
01-001073	1	0	1	1	0	0	1	0	1	0	0	2	1	0	0	0	1	1	0	0	1	0	0	0	2	2	0	0	0	1	1	0	0	0	0	0	2	1	2	0	1	1	0	0	1	1	1	2	0
01-001073	1	1	2	0	0	0	0	0	1	0	0	2	0	0	0	0	1	0	0	0	1	0	0	0	1	0	0	0	0	0	0	0	0	0	0	0	0	1	0	0	0	2	0	0	0	2	0	1	0
01-001074	1	0	2	0	1	1	2	1	2	0	0	1	0	1	0	2	0	0	1	0	0	1	1	1	1	1	1	0	2	1	2	0	1	0	1	1	1	1	2	0	2	1	0	0	2	2	0	0	0
01-001074	1	1	1	0	2	0	2	1	0	0	0	2	2	0	1	2	1	0	1	0	0	1	1	0	1	1	1	1	1	1	0	0	0	2	1	1	0	0	0	0	1	0	0	0	2	1	1	2	1
01-001075	1	0	1	1	2	1	1	2	1	0	1	1	1	1	0	1	1	0	0	1	2	1	1	0	0	2	0	1	1	0	2	0	0	1	1	1	2	1	0	1	0	0	0	0	1	2	1	0	0
01-001075	1	1	2	0	0	0	1	1	1	0	0	1	0	0	0	0	0	0	0	0	0	1	0	0	0	0	0	0	1	0	1	0	0	0	1	0	0	0	1	0	0	1	0	0	0	2	0	0	0
01-001076	2	0	2	0	1	0	1	0	0	1	0	2	1	0	1	2	2	0	0	0	1	0	1	1	1	1	1	0	1	1	2	0	0	0	1	1	1	0	0	0	0	2	0	0	1	2	1	0	0
01-001076	2	1	1	0	1	0	1	0	0	1	0	2	2	0	1	1	1	1	0	0	1	0	1	1	2	1	1	0	2	1	2	0	0	0	1	1	2	1	1	0	1	2	1	0	1	2	1	1	1
01-001077	2	0	1	1	0	0	2	2	1	0	1	2	2	0	2	1	1	1	0	0	1	1	2	0	1	0	1	0	1	1	2	0	0	0	1	2	2	0	1	0	1	1	0	0	2	1	1	0	1
01-001077	2	1	1	1	0	0	2	2	1	0	1	2	2	0	2	1	2	1	0	0	1	1	2	0	1	0	1	0	1	1	2	0	0	0	1	2	2	1	1	0	1	1	0	0	2	1	1	0	1
01-001078	2	0	1	0	0	0	1	0	1	0	1	2	0	0	0	2	1	0	0	0	1	0	1	1	2	1	1	0	1	1	1	0	0	1	2	2	2	1	0	0	1	2	0	0	1	2	0	1	0
01-001078	2	1	1	1	1	0	1	1	1	0	1	2	1	0	1	2	2	0	0	1	1	0	2	1	2	2	1	2	1	1	1	0	1	0	2	2	1	2	1	2	2	1	0	0	1	2	0	1	1
01-001079	2	0	2	0	1	0	1	1	1	0	0	2	1	0	1	0	1	0	0	0	1	1	1	0	0	1	1	0	2	0	2	0	0	0	0	2	1	1	1	0	0	1	0	0	0	1	2	1	0
01-001080	1	0	2	1	2	0	1	1	0	0	0	2	1	0	1	0	2	0	0	1	2	1	1	0	1	1	2	0	2	1	2	1	2	0	0	2	1	2	1	0	1	1	1	0	1	1	2	1	1
01-001080	1	1	2	0	1	0	1	1	1	0	0	1	0	0	0	0	1	0	0	1	1	1	0	0	1	1	1	0	1	0	2	1	2	0	0	1	1	1	1	0	1	2	0	0	1	2	2	1	0
01-001081	2	0	2	0	0	0	2	1	1	0	0	1	0	0	0	1	1	0	0	0	0	0	1	0	1	0	0	0	1	0	1	0	0	0	1	1	0	0	0	1	0	2	0	0	1	2	2	0	0
01-001081	2	1	2	0	0	0	1	1	1	0	0	1	0	0	0	1	1	0	0	0	0	0	1	0	1	1	0	0	0	0	1	0	0	0	1	1	1	0	0	0	0	2	0	0	2	2	1	0	0
01-001082	2	0	1	1	0	0	2	2	1	1	2	2	1	0	2	2	2	0	0	1	1	1	1	1	2	1	2	2	2	0	2	1	0	0	2	2	2	2	0	2	1	1	0	0	2	2	0	0	0
01-001082	2	1	2	0	0	0	1	0	1	0	1	1	0	2	1	2	2	0	0	1	0	0	0	0	2	0	1	1	0	0	2	0	0	0	2	1	1	0	1	1	0	2	0	0	0	2	0	0	0
01-001083	1	0	1	1	2	1	2	1	2	2	2	2	2	1	2	1	2	2	1	2	2	1	1	0	1	2	0	0	2	2	1	1	0	0	0	2	2	2	2	1	1	1	0	0	2	2	1	1	1
01-001083	1	1	2	0	0	1	0	1	2	0	1	2	1	1	1	1	0	0	0	1	2	0	0	0	1	2	0	0	1	1	1	1	0	0	0	1	1	1	1	0	1	2	1	0	1	2	0	1	0
01-001084	1	0	1	2	0	1	1	1	0	0	0	2	2	0	2	1	2	2	0	0	1	0	2	1	0	0	1	1	2	1	2	1	0	1	1	1	2	0	1	0	0	2	0	0	2	2	2	0	0
01-001084	1	1	2	1	0	0	1	1	1	0	0	1	1	0	1	0	1	0	0	0	1	0	1	1	0	0	2	0	1	0	2	0	0	1	1	1	1	0	1	0	0	2	0	0	1	2	2	0	0
01-001085	1	0	1	1	0	1	2	1	2	2	2	2	2	2	2	1	2	2	2	2	2	2	1	2	2	2	2	1	2	2	2	1	1	1	1	2	2	2	2	1	2	1	2	2	2	1	2	1	1
01-001086	1	0	2	0	0	0	1	0	1	0	0	1	0	0	1	0	1	0	0	0	1	0	0	0	2	0	1	0	1	0	0	0	0	0	0	1	1	0	0	0	0	2	0	0	1	2	1	0	0
01-001086	1	1	2	0	0	0	0	0	1	0	0	1	0	0	0	0	1	0	0	0	1	0	0	0	2	0	0	0	1	0	0	0	0	0	0	1	1	0	1	0	0	2	0	1	1	2	1	0	0
01-001087	2	0	2	0	1	0	1	1	2	1	0	1	1	0	1	0	1	0	0	0	0	0	1	1	0	1	1	0	1	1	1	0	0	1	1	1	1	0	1	1	0	2	0	0	1	2	1	0	0
01-001087	2	1	2	0	1	0	1	1	2	0	0	1	0	0	0	0	1	0	0	0	0	1	0	1	1	0	0	0	0	1	1	0	0	1	0	1	1	1	0	0	0	2	0	0	1	2	1	0	0
01-001088	2	0	2	0	0	0	1	1	1	0	0	2	2	2	2	2	1	1	0	0	1	1	0	0	2	0	2	0	1	1	2	0	2	0	2	2	1	2	1	1	1	2	1	0	1	2	0	1	0
01-001088	2	1	2	0	2	1	1	1	1	0	0	2	2	2	2	2	1	2	1	1	1	0	1	0	2	1	2	0	2	2	2	0	2	0	1	2	2	2	2	1	2	1	1	0	1	1	0	1	1
01-001089	2	0	2	1	0	0	1	0	2	0	1	2	1	0	0	2	1	0	0	0	1	0	0	0	0	1	0	0	0	0	2	0	0	0	2	2	1	0	2	1	1	2	0	1	1	2	0	2	0
01-001089	2	1	2	1	1	0	1	0	1	0	1	2	2	0	0	1	1	0	1	0	1	0	1	0	2	2	0	0	1	0	2	0	0	0	1	2	1	0	2	1	2	1	0	0	1	1	0	2	0
01-001090	1	0	1	0	2	0	1	2	0	0	1	1	1	0	1	0	2	1	0	0	1	0	1	0	0	0	1	0	1	0	1	0	0	0	0	1	1	1	0	0	0	2	0	0	1	1	2	0	0
01-001091	1	0	1	0	0	0	2	0	1	0	1	2	2	1	1	2	2	0	0	0	1	1	1	0	1	1	1	1	1	0	2	0	0	0	2	2	2	1	1	2	1	1	1	0	1	1	1	0	0
01-001091	1	1	2	0	0	0	1	0	1	0	1	2	0	0	0	1	1	0	0	0	1	0	0	0	2	0	1	0	0	0	1	0	0	0	1	1	2	0	0	0	1	2	0	0	0	2	0	0	0
01-001092	2	0	2	1	0	1	1	2	0	1	0	2	2	1	1	1	2	0	1	0	1	1	2	1	2	0	2	0	1	1	2	0	1	0	1	2	2	2	1	0	1	1	0	0	1	1	2	1	0
01-001092	2	1	1	0	0	0	1	0	0	1	0	2	1	1	1	1	0	0	0	0	1	1	1	1	2	1	1	0	2	1	2	0	0	0	1	1	2	1	0	0	0	1	0	0	1	2	0	1	0
01-001093	1	0	1	1	1	2	2	1	0	1	2	2	1	2	2	2	2	1	1	1	2	1	1	0	1	2	2	1	2	1	2	0	1	0	2	2	2	2	1	1	1	1	0	0	1	1	1	0	1
01-001093	1	1	1	0	1	1	1	0	0	0	1	2	1	1	2	2	1	0	0	0	1	1	0	0	1	2	1	1	0	0	2	0	1	1	2	2	1	1	1	0	1	2	0	0	1	2	1	1	1
01-001094	1	0	2	0	1	0	1	0	2	0	0	2	1	0	1	1	0	1	0	0	1	0	1	0	1	0	1	0	0	2	1	0	1	1	1	2	2	1	0	0	0	2	0	0	2	2	0	0	0
02-001001	2	0	0	0	1	0	2	0	0	0	1	2	2	0	0	1	2	0	0	0	1	1	1	0	2	1	0	0	1	0	2	0	0	2	0	1	2	0	2	0	2	2	0	2	2	2	2	2	1
02-001001	2	1	1	1	2	1	2	0	0	1	0	2	2	1	1	0	2	0	0	0	1	1	2	0	1	1	0	0	1	0	2	0	0	2	0	2	2	1	2	0	0	2	0	0	2	2	2	1	0
02-001002	2	0	2	0	0	0	1	1	0	0	0	0	0	0	0	0	1	0	0	0	0	0	0	0	1	2	0	0	0	0	0	0	0	0	0	1	0	1	0	1	2	0	0	1	1	1	0	1	0
02-001002	2	1	2	0	0	0	1	1	0	0	0	0	0	0	1	0	0	0	0	0	0	0	0	0	1	0	0	0	0	0	0	0	0	1	0	0	1	0	0	0	0	2	0	0	1	2	1	2	0
02-001003	2	0	2	1	1	1	1	1	1	1	1	1	2	1	1	0	1	1	0	1	2	1	0	1	2	1	2	1	1	2	2	1	2	1	1	2	2	2	2	1	2	2	1	1	2	1	1	1	1
02-001003	2	1	2	1	2	1	1	1	1	1	1	1	1	1	1	1	1	0	0	1	2	1	0	0	2	1	2	1	1	1	1	0	2	1	1	1	2	2	2	1	1	2	0	1	2	2	1	2	1
02-001004	2	0	2	0	1	2	1	2	2	0	1	2	1	2	2	2	0	2	0	0	0	0	0	2	2	2	2	0	0	2	2	0	2	0	1	2	2	2	2	2	2	2	0	0	0	2	0	0	0
02-001004	2	1	1	0	0	2	0	1	2	0	1	1	1	2	0	1	0	0	0	0	0	0	0	1	2	0	0	0	0	1	2	0	2	0	1	1	2	2	0	2	0	2	0	0	1	2	0	0	0
02-001005	1	0	2	1	2	1	1	0	1	2	0	2	2	2	2	2	1	2	1	0	1	0	1	0	2	2	0	0	2	0	2	1	0	1	1	2	1	1	2	0	2	1	2	0	2	1	2	0	1
02-001005	1	1	2	0	2	0	1	0	1	1	0	1	2	0	0	0	0	0	0	1	2	1	1	0	0	0	0	2	1	0	2	0	0	0	0	2	1	0	2	0	0	2	1	0	1	2	2	0	1
02-001006	2	0	2	0	1	1	2	0	1	0	0	1	1	1	1	2	1	0	1	2	1	1	1	0	2	2	2	1	1	1	2	1	2	0	1	2	1	1	0	1	1	2	1	1	0	1	1	1	1
02-001006	2	1	1			1	0	0	1	0	1	1	2	1	1	2	0	1	0	1	1	0	1	1	1	1	0	0	2	1	1	0	2	1	1	2	1	1	0	0	1	2	1	0	1	2	2	0	1
02-001007	1	0	0	1	2	2	2	2	0	2	2	2	2	2	2	1	2	2	2	1	2	1	2	2	2	1	2	1	2	2	2	1	1	1	2	2	2	1	1	2	2	0	2	1	2	1	2	2	2
02-001008	1	0	2	0	2	0	2	1	1	0	1	1	0	1	2	0	1	1	0	0	1	1	0	1	2	1	2	0	2	2	2	0	0	1	0	1	1	0	2	0	1	2	1	0	2	2	1	0	1
02-001008	1	1	2	0	1	0	2	1	1	2	1	1	1	1	1	0	1	1	1	0	2	1	1	1	1	1	2	0	1	2	2	1	0	1	0	2	2	1	2	1	2	2	1	0	2	2	1	0	1
02-001009	1	0	0	1	2	1	2	1	1	1	0	1	2	2	2	0	1	0	1	0	0	0	1	0	2	1	1	0	2	0	1	0	0	1	0	1	2	1	2	0	0	1	0	0	2	2	1	2	1
02-001010	2	0	0	1	2	2	0	2	1	1	2	0	2	2	2	2	1	1	2	2	2	1	2	1	2	2	2	0	2	1	1	1	0	1	1	2	2	1	2	2	2	1	2	0	2	0	2	1	2
02-001011	2	0	2	1	0	0	0	1	1	1	1	2	1	1	1	0	1	0	1	0	1	0	1	0	1	1	1	0	2	0	2	0	0	0	0	2	2	0	1	0	1	2	0	0	2	1	0	0	1
02-001011	2	1	2	0	0	0	0	0	2	0	0	1	0	0	0	0	0	0	0	0	0	0	0	0	1	1	0	0	0	0	2	0	0	1	0	1	1	0	0	0	0	2	0	0	2	1	0	2	0
02-001012	1	0	1	1	2	1	2	1	2	2	2	2	2	1	2	1	2	2	2	2	2	1	1	2	1	2	2	1	2	2	2	1	1	0	0	1	2	2	2	1	1	1	0	0	2	2	1	0	1
02-001012	1	1	2	0	1	0	1	0	2	0	1	1	0	1	1	0	0	1	0	1	2	0	0	1	1	1	1	0	0	1	1	0	0	1	0	1	1	0	1	0	0	2	0	0	1	2	0	0	0
02-001013	2	0	1	0	0	0	1	1	0	0	2	2	0	2	1	0	2	0	1	0	1	0	1	0	2	1	1	0	1	1	2	0	1	0	0	1	2	1	1	0	1	2	0	0	1	1	2	1	0
02-001013	2	1	2	0	1	0	2	2	0	1	1	2	1	2	2	0	2	2	1	0	2	0	1	0	1	1	0	0	2	1	2	0	0	1	0	2	2	0	2	0	1	2	0	0	1	2	2	0	0
02-001014	1	0	2	1	2	0	1	2	0	0	1	2	1	0	1	2	2	0	1	1	1	1	1	1	1	1	1	0	1	0	2	1	0	0	2	2	2	0	1	2	2	1	0	2	0	1	1	0	1
02-001015	2	0	2	1	2	1	2	2	0	2	0	2	1	0	2	0	1	2	2	2	2	1	2	1	2	2	1	0	2	1	2	1	0	1	1	2	2	2	2	2	2	2	2	0	2	0	0	1	2
02-001016	2	0	1	1	2	0	2	2	0	2	2	2	2	0	2	2	2	0	1	0	2	1	2	0	0	2	0	0	2	1	0	2	0	0	2	1	2	0	2	2	2	1	2	0	2	1	2	1	2
02-001016	2	1	1	1	2	0	2	2	0	2	2	2	2	0	2	2	2	0	2	2	2	2	1	0	0	2	2	0	2	1	2	2	0	0	2	2	2	1	2	2	2	0	2	0	2	1	2	1	2
02-001017	2	0	2	1	1	0	2	1	0	1	1	2	1	1	2	2	2	0	0	1	2	1	2	1	2	2	2	0	1	1	2	1	0	0	2	2	2	1	1	1	2	2	1	2	1	2	0	2	0
02-001017	2	1	1	0	1	0	2	2	0	0	2	2	1	0	1	2	2	1	0	1	2	1	1	2	1	1	2	1	1	0	2	1	0	1	2	2	2	1	2	1	1	2	0	1	1	2	0	1	0
02-001018		0	1	0	1	0	1	0	1	0	0	0	0	0	0	0	1	0	1	1	1	0	0	1	2	1	2	0	0	1	2	0	1	1	0	1	1	1	1	0	1	2	0	0	1	2	0	1	0
02-001018		1	2	0	0	0	1		1	0	0	0	0	0	0	0	1	0	0	0	0	0	0	0	2	0	0	0	0	0	0	0	0	1	0	0	0	0	0	0	0	2	0	0	0	2	0	0	0
02-001019	1	0	0	0	0	1	2	1	0	0	1	2	1	2	2	2	2	0	2	2	2	0	0	2	1	1	2	1	2	0	2	0	2	0	1	2	2	2	2	0	1	1	0	0	2	2	0	0	0
02-001019	1	1	0	0	0	0	2	0	0	0	1	2	0	0	1	1	2	0	0	0	2	0	0	0	2	0	1	0	1	0	2	0	1	0	1	1	2	1	1	0	0	1	0	0	0	2	0	0	0
02-001020	1	0	1	1	2	1	1	1	0	0	1	2	2	1	2	1	2	1	1	1	2	1	1	2	2	1	1	2	2	1	2	0	2	1	1	2	1	2	2	1	1	2	0	0	2	1	1	0	1
02-001020	1	1	2	0	1	1	1	1	1	0	1	1	1	1	0	1	1	1	1	1	2	1	1	0	2	0	1	1	1	1	2	0	1	1	1	2	1	1	0	0	1	2	0	0	1	1	2	1	0
02-001021	2	0	2	1	0	0	1	0	2	0	1	2	0	0	0	2	1	0	0	0	1	0	0	0	0	1	0	0	0	0	2	0	0	0	2	2	1	0	1	1	1	2	0	0	1	2	0	2	0
02-001021	2	1	0	1	1	1	2	1	1	0	1	2	1	1	0	1	1	0	1	0	2	2	1	0	0	1	1	0	1	0	2	0	0	0	1	1	2	1	0	0	1	2	0	0	0	2	1	0	0
02-001022	2	0	2	0	1	1	1	1	2	1	2	2	1	1	1	2	0	1	0	0	2	1	1	0	2	1	1	2	1	1	1	0	1	1	1	0	1	1	0	0	2	2	0	1	2	2	0	0	0
02-001022	2	1	2	0	1	1	1	2	0	1	1	1	1	0	0	2	1	0	0	0	1	1	0	0	1	1	1	0	0	0	1	0	0	0	1	1	1	1	0	0	1	2	0	1	2	2	0	0	0
02-001023	1	0	2	2	1	2	2	2	0	2	0	2	1	2	1	2	0	2	0	1	2	1	1	2	1	2	2	1	2	2	1	1	2	0	2	2	2	2	0	2	2	2	1	0	2	1	2	1	1
02-001024	1	0	1	0	2	1	2	1	0	1	2	2	2	2	2	0	1	1	1	0	2	1	2	1	2	1	1	0	2	1	2	1	2	1	1	2	2	2	1	0	1	1	1	0	2	1	1	2	1
02-001024	1	1	1	1	2	0	2	2	0	1	1	2	2	2	2		1	0	1	1	2	2	1	0	2	1	1	0	2	0	2	0	1	1	1	2	2	2	1	0	1	1	1	0	2	1	1	0	1
02-001025	2	0	1	1	0	0	2	1	0	1	0	2	2	0	1	0	2	1	0	1	2	0	2	2	2	1	2	0	2	0	2	0	0	0	1	2	2	1	1	2	1	2	0	0	2	1	1	0	1
02-001025	2	1	1	1	0	0	2	2	0	1	0	2	2	0	2	0	2	1	0	1	2	1	1	2	2	1	2	0	2	0	2	0	0	0	1	2	2	1	1	2	1	1	0	0	2	1	1	0	0
02-001026	1	0	2	0	1	1	1	0	0	2	0	1	2	2	2	1	1	2	1	2	2	1	0	2	2	1	2	0	1	2	2	0	1	1	0	2	2	1	2	1	2	2	2	0	2	2	1	2	1
02-001026	1	1	2	0	2	0	1	1	1	1	0	1	1	1	1	1	0	2	1	1	1	1	0	1	2	1	2	0	1	2	1	0	1	2	0	2	2	0	2	0	2	1	1	0	2	2	0	2	1
02-001027	1	0	1	1	0	2	1	0	1	0	1	1	0	2	1	1	0	1	1	1	0	1	1	0	1	2	1	1	1	1	0	0	1	1	1	2	1	1	1	0	1	1	1	0	1	1	0	2	1
02-001027	1	1	2	0	0	1	1	2	2	0	0	1	0	1	0	1	0	1	1	1	0	1	0	0	2	1	1	0	1	0	0	0	2	1	0	2	0	0	1	0	1	2	0	0	0	2	0	2	0
02-001028	1	0	1	1	0	1	2	0	0	0	0	2	0	1	1	0	2	0	1	1	2	1	0	1	2	1	2	0	2	1	2		1	1	1	1	1	1	1	1	2	1	1	0	2	2	0	2	1
02-001028	1	1	2	1	0	1	1	0	1	0	0	1	0	1	1	0	0	0	1	0	2	1	0	1	1	0	2	0	2	1	1	0	1	1	0	1	1	1	1	1	1	2	1	0	1	1	1	2	0
02-001029	2	0	1	0	2	2	2	1	1	0	0	1	2	0	1	0	1	0	1	0	2	0	2	0	0	1	2	0	2	0	0	2	2	0	0	1	2	2	0	0	1	2	0	0	1	2	1	2	1
02-001029	2	1	0	0	2	2	2	1	1	0	0	1	2	1	2	2	1	0	1	0	2	1	2	0	2	1	2	0	2	0	0	2	2	0	1	1	2	2	2	0	0	2	0	0	2	1	2	2	1
02-001030	2	0	1	0	2	1	2	2	0	2	2	2	2	0	1	0	1	2	1	2	2	1	2	2	1	1	2	0	2	2	2	0	0	1	1	2	1	1	2	0	2	2	1	0	2	1	2	1	2
02-001030	2	1	2	1	2	1	1	2	1	2	2	1	2	1	2	1	1	2	2	2	2	1	2	2	2	2	2	0	2	2	2	0	2	1	1	2	1	2	2	1	2	2	1	0	2	1	2	2	2
02-001031	1	0	1	1	0	1	1	2	0	0	1	2	1	1	1	2	2	0	1	0	1	1	1	0	0	1	1	1	2	0	2	0	0	0	1	2	2	2	0	2	0	1	1	0	1	2	1	0	1
02-001031	1	1	2	1	0	0	0	1	0	0	1	2	1	0	0	1	1	0	0	0	1	0	0	0	1	0	1	1	0	0	1	0	1	0	1	1	1	2	0	2	0	2	0	0	0	2	2	0	0
02-001032	2	0	1	0	1	1	1	0	2	0	0	1	1	0	0	0	0	1	0	1	1	0	0	0	2	2	2	0	2	0	1	1	1	0	1	1	1	1	1	0	2	1	1	2	1	2	0	2	0
02-001032	2	1	1	0	2	0	0	1	2	0	0	1	1	0	1	0	0	0	0	1	1	0	0	0	2	2	1	0	0	0	0	0	0	0	0	1	0	0	1	0	1	2	0	2	1	1	0	1	1
02-001033	1	0	2	0	1	1	0	0	0	0	1	2	1	2	0	2	1	1	0	2	1	0	0	0	1	1	1	2	2	1	2	0	1	1	1	2	1	1	2	0	1	2	1	1	1	2	0	2	1
02-001033	1	1	2	1	1	0	0	0	0	0	1	1	1	1	1	1	0	0	0	1	1	0	0	0	2	1	1	2	2	0	1	0	0	2	1	1	0	0	0	0	1	2	0	1	1	2	0	1	0
02-001034	1	0	2	1	0	1	2	1	1	0	0	1	1	0	1	1	1	1	0	0	0	1	1	0	0	2	0	0	1	1	0	0	1	0	0	2	1	1	1	1	1	1	1	0	0	1	1	0	1
02-001034	1	1	2	1	0	0	1	1	0	0	1	0	1	0	0	1	1	0	0	0	0	1	0	0	1	1	0	0	0	1	2	1	1	0	1	1	1	1	0	1	1	2	1	0	0	2	1	0	0
02-001035	2	0	1	2	1	2	2	1	0	2	1	1	2	2	2	2	1	2	1	2	1	1	1	2	2	1	2	0	2	2	1	0	1	1	1	1	2	0	1	1	2	2	2	0	1	0	0	2	1
02-001035	2	1	1	1	1	2	2	1	0	1	1	1	2	2	2	2	2	1	1	2	1	1	1	1	1	1	2	0	2	2	1	0	1	1	1	1	2	0	1	1	2	1	1	0	1	1	0	2	1
02-001036	1	0	1	0	2	1	2	2	0	2	0	2	2	2	2	1	2	0	2	1	2	1	0	0	0	0	1	0	2	0	1	1	0	0	0	2	2	0	0	0	0	2	0	0	0	1	2	0	0
02-001036	1	1	2	0	0	0	1	2	1	0	0	1	0	0	0	0	0	0	0	0	0	0	0	0	0	0	0	0	0	0	0	0	0	0	0	0	1	0	0	0	0	2	0	1	0	2	0	0	0
02-001037	2	0	1	0	1	0	1	1	1	1	0	2	0	0	2	0	1	0	0	1	1	0	1	2	2	0	2	0	2	0	1	0	1	0	0	2	1	2	2	0	1	2	0	1	2	2	0	1	1
02-001037	2	1	1	0	1	0	0	1	1	1	0	2	0	0	0	0	1	0	0	0	1	0	0	1	2	0		0	1	0	2	0	0	0	0	1	1	1	0	0	0	2	0	0	0	2	0	2	1
02-001038	2	0	1	2	2	1	2	2	0	1	2	2	2	2	2	2	2	2	1	2	2	1	2	2	2	1	2	1	2	2	2	1	1	1	1	2	2	2	2	2	2	1	1	0	2	0	2	1	2
02-001038	2	1	0	2	2	1	2	1	1	2	1	1	2	1	2	1	1	1	2	2	2	2	1	1	2	2	2	1	2	2	2	1	1	1	1	2	2	2	2	2	2	1	1	0	2	1	2	1	1
02-001039	1	0	1	0	1	0	1	2	1	1	2	2	2	0	2	2	0	1	1	1	2	0	2	1	2	2	0	0	2	2	2	1	0	1	1	2	1	2	1	2	1	2	1	0	2	2	0	2	1
02-001039	1	1	2	0	0	0	1	0	2	1	1	2	0	0	1	1	0	0	0	1	1	0	0	0	2	1	0	1	0	1	1	0	0	0	1	1	1	1	0	1	1	2	0	0	1	2	0	2	0
02-001040	1	0	1	0	1	1	1	1	0	1	1	2	1	1	0	1	2	1	1	0	1	0	1	2	2	1	2	2	1	1	0	0	2	0	1	2	2	2	2	1	1	1	0	0	1	2	0	0	0
02-001041	2	0	1	0	0	0	1	1	0	1	1	1	1	0	0	2	1	0	0	1	1	0	2	0	2	1	1	1	0	1	1	0	0	1	2	2	1	0	1	1	1	2	0	0	2	2	1	1	0
02-001041	2	1	1	0	0	0	1	1	1	1	0	1	1	0	1	2	1	1	0	1	1	0	2	1	2	1	0	1	0	1	2	0	0	0	2	2	2	0	1	0	1	2	1	1	2	2	1	1	1
02-001042	2	0	1	0	1	0	1	1	0	1	0	2	2	1	2	0	2	0	2	2	2	1	1	1	0	1	2	0	2	1	2	2	0	0	1	2	2	1	2	0	1	1	1	0	2	1	1	0	2
02-001042	2	1	1	2	2	1	1	1	0	1	1	2	2	1	2	1	2	0	1	1	2	1	1	2	1	1	1	0	2	0	2	1	0	0	1	2	2	1	1	0	2	1	1	0	2	1	1	1	1
02-001043	2	0	2	0	0	0	1	2	1	0	2	2	2	1	0	2	1	0	1	0	1	0	2	0	2	1	1	0	1	0	2	0	0	1	2	2	2	1	2	1	1	2	0	0	1	2	2	2	1
02-001043	2	1	2	0	1	0	1	1	1	1	2	2	2	0	1	2	1	0	1	1	1	0	2	0	2	1	1	1	1	0	1	0	1	1	2	2	2	1	2	1	1	2	1	0	1	1	2	2	1
02-001044	1	0	1	1	2	2	2	1	0	2	0	2	1	1	2	1	2	0	2	1	2	1	1	1	2	2	2	0	2	0	2	1	2	0	1	2	2	2	2	1	2	1	1	1	2	1	1	0	1
02-001044	1	1	2	0	1	1	1	1	0	1	1	2	1	0	1	1	2	0	1	0	2	0	1	2	1	2	2	0	2	0	2	0	1	1	1	1	2	2	2	1	1	1	1	0	1	1	1	0	0
02-001045	1	0	1	1	1	2	1	1	0	1	2	2	2	2	1	1	1	2	0	1	2	1	1	2	2	2	2	1	2	2	2	1	2	0	1	2	2	2	2	2	2	1	1	0	2	2	1	1	0
02-001045	1	1	2	1	0	1	1	2	0	1	2	2	2	1	0	1	2	1	0	1	2	0	0	0	1	1	2	1	2	1	0	0	1	0	1	2	2	2	2	2	1	2	0	0	1	2	2	0	0
02-001046	1	0	1	0	0	2	1	1	0	0	1	1	1	1	1	1	2	0	1	0	2	1	1	0	2	2	1	0	1	1	1	0	1	1	1	1	2	1	1	0	0	2	0	0	1	2	1	0	0
02-001046	1	1	2	0	0	1	1	1	0	0	1	1	1	1	1	0	1	0	0	0	1	1	1	0	2	0	1	0	0	0	0	0	1	0	0	1	2	1	1	0	1	2	0	0	0	2	2	0	0
02-001047	2	0	1	1	0	0	2	0	0	0	0	1	1	0	2	1	2	0	0	1	2	2	1	0	2	1	2	0	1	0	2	0	0	1	1	2	2	0	1	0	1	1	0	0	1	2	0	1	0
02-001048	2	0	1	1	2	0	2	2	2	1	2	2	1	0	0	2	2	0	0	0	0	1	1	2	2	0	1	0	1	0	1	0	0	0	0	1	2	0	0	1	0	2	0	1	1	2	0	0	0
02-001048	2	1	2	0	1	1	2	2	1	0	2	2	1	1	0	2	2	0	0	0	0	1	2	1	2	0	0	0	1	0	2	0	1	0	0	0	2	1	0	0	0	2	0	0	1	2	0	0	0
02-001049	2	0	1	2	2	1	2	1	1	1	2	2	2	1	2	2	1	1	1	1	1	2	2	1	1	1	1	2	2	1	2	1	1	1	2	2	2	1	2	2	2	1	2	1	1	2	1	1	2
02-001049	2	1	0	1	2	1	2	2	1	1	2	2	2	1	2	2	1	2	1	2	2	2	1	1	1	1	2	1	2	2	2	1	1	1	2	2	2	1	1	1	2	1	2	1	2	1	1	1	2
02-001050	1	0	2	1	1	1	1	2	1	1	2	1	2	1	1	2	1	2	1	0	1	1	2	0	2	2	1	1	2	2	2	0	1	0	2	2	2	1	2	1	2	2	1	1	2	2	2	1	0
02-001051	2	0	0	1	2	2	2	1	0	2	0	2	2	2	2	2	2	1	2	2	2	2	2	2	1	2	2	1	2	1	1	1	2	0	2	2	2	2	1	2	2	1	2	2	2	1	2	1	2
02-001052	1	0	1	0	1	1	1	2	1	0	0	2	1	0	1	2	1	2	1	0	2	1	1	0	2	0	1	0	1	2	1	0	0	0	1	2	2	2	1	2	2	1	0	0	2	2	1	0	0
02-001052	1	1	1	0	1	0	0	0	2	0	0	2	0	0	0	0	0	1	0	0	0	0	0	0	2	0	0	0	0	1	1	0	0	0	0	1	1	0	0	0	0	2	0	0	1	2	0	0	0
02-001053	2	0	2	0	1	1	0	1	1	0	0	1	0	2	0	2	1	0	0	2	0	0	0	1	2	1	0	0	1	0	2	0	2	2	0	2	1	2	1	0	1	2	0	2	1	2	1	2	1
02-001053	2	1	2	0	1	2	0	0	1	0	1	1	0	2	0	1	0	1	0	1	0	0	0	1	2	1	0	0	1	1	2	0	2	1	0	2	1	2	1	1	1	2	0	0	1	2	0	2	0
02-001054	1	0	1	0	1	0	2	1	1	0	0	2	1	1	1	0	0	1	1	0	0	1	2	2	1	1	1	0	2	1	2	0	0	0	1	1	2	1	0	1	1	0	1	0	1	1	0	0	1
02-001054	1	1	1	1	1	0	1	2	1	0	0	2	1	1	1	2	1	0	1	0	1	1	2	2	1	2	1	0	2	0	2	1	0	0	0	1	2	1	0	1	2	1	1	0	1	1	0	0	0
02-001055	1	0	2	0	1	1	1	0	0	0	1	1	0	2	1	2	2	0	0	1	1	1	0	2	1	1	2	1	1	0	2	1	1	0	1	0	1	1	1	0	0	2	0	0	1	2	0	0	0
02-001055	1	1	2	0	0	2	1	0	0	0	1	1	0	2	0	2	1	0	0	0	1	0	0	1	2	0	2	1	0	0	2	0	1	0	1	1	1	1	0	0	0	2	0	0	0	2	0	0	0
02-001056	2	0	2	0	2	1	1	0	1	0	2	2	2	1	1	2	1	0	0	0	2	1	1	0	2	1	2	2	0	0	1	0	1	0	2	2	1	2	1	2	1	1	0	0	0	1	0	2	0
02-001056	2	1	2	0	2	1	1	0	1	0	2	2	2	1	1	2	1	0	0	0	2	1	1	0	2	1	2	2	0	0	1	2	1	0	2	2	1	2	0	2	1	1	0	0	0	2	0	2	0
02-001057	1	0	2	0	1	0	0	1	2	0	1	1	2	0	1	1	0	0	0	0	1	0	0	0	2	2	1	0	2	2	2	0	0	0	0	2	1	0	2	0	2	2	1	0	2	2	0	2	0
02-001057	1	1	2	0	2	0	2	0	1	1	1	2	0	0	1	0	0	0	0	1	2	0	1	0	2	1	0	0	1	1	2	0	0	1	0	2	0	0	1	0	0	2	0	0	1	2	0	2	1
02-001058	1	0	0	0	2	0	2	2	0	1	2	2	2	1	2	2	2	0	1	2	1	2	2	1	2	1	2	1	2	1	2	2	0	1	2	2	2	1	2	2	2	1	2	0	2	1	2	1	2
02-001058	1	1	1	0	2	0	2	2	0	1	2	2	2	1	2	2	2	1	2	2	2	1	2	1	2	1	2	1	2	2	2	2	1	1	2	2	2	1	2	1	2	2	2	0	2	0	1	0	2
02-001059	2	0	2	0	0	0	1	1	1	0	0	1	1	1	2	2	1	1	0	0	1	1	0	0	2	2	2	0	1	1	2	0	2	0	2	2	1	2	2	1	1	2	1	0	1	2	1	1	0
02-001059	2	1	1	0	1	1	2	1	1	1	0	2	2	2	2	2	1	1	1	0	2	1	1	0	1	2	2	0	1	1	2	0	2	0	2	2	2	2	2	1	2	1	1	0	2	2	2	1	1
02-001060	2	0	1	0	2	1	1	2	0	1	1	2	2	2	2	1	1	1	1	1	2	1	1	1	2	1	2	0	2	1	1	0	2	0	0	2	2	2	2	0	1	1	1	0	2	1	1	1	1
02-001060	2	1	1	1	2	1	1	1	1	0	0	1	2	2	1	1	1	1	1	1	2	1	1	1	2	2	2	1	2	1	0	0	1	0	1	2	2	1	2	1	1	2	1	0	1	2	1	0	0
02-001061	1	0	0	1	0	1	1	1	1	0	0	1	1	2	1	1	1	0	1	0	0	1	1	0	1	2	1	1	1	1	0	1	1	0	1	2	2	2	1	1	1	1	1	0	1	2	0	0	0
02-001061	1	1	1	0	0	1	1	0	1	0	0	1	1	1	0	0	1	0	0	0	0	1	0	1	2	1	1	0	0	0	0	0	2	0	0	1	1	2	0	0	0	1	0	0	0	2	0	0	0
02-001062	2	0	1	1	2	1	2	1	0	1	0	2	2	1	1	1	2	2	1	1	2	1	1	2	1	2	2	1	2	2	2	0	1	0	1	2	2	1	2	1	2	1	1	1	2	1	1	1	1
02-001062	2	1	2	0	1	1	1	1	1	1	0	2	2	1	0	1	1	1	0	0	2	1	0	1	1	2	2	1	1	1	2	0	1	0	1	2	2	1	2	0	1	2	0	1	1	2	0	1	1
02-001063	2	0	2	0	1	0	1	1	0	0	1	2	2	1	0	2	1	1	0	1	2	0	1	1	1	1	2	0	1	2	2	0	1	0	2	1	1	1	0	0	1	2	0	0	1	2	1	0	0
02-001063	2	1	2	0	1	0	1	2	0	0	1	2	1	0	1	2	2	1	0	0	0	0	1	2	1	0	2	0	1	1	2	0	0	0	0	1	1	1	0	0	0	2	0	0	2	1	2	0	0
02-001064	1	0	1	0	0	0	1	1	1	0	0	1	0	0	0	1	1	0	1	0	0	1	0	0	1	2	1	0	1	1	2	0	0	0	0	2	1	0	1	0	0	2	0	1	1	2	0	0	0
02-001064	1	1	1	0	0	0	2	1	0	0	0	0	0	0	0	1	1	0	0	0	1	0	0	0	1	0	1	0	1	0	1	0	0	0	1	1	1	0	0	0	0	2	0	0	1	2	1	0	0
02-001065	1	0	1	1	2	1	2	1	0	1	0	2	2	1	2	0	2	1	1	2	2	1	2	1	2	2	2	0	2	1	2	1	1	0	0	2	2	2	2	2	2	2	2	0	2	1	2	1	1
02-001065	1	1	2	0	1	1	2	0	0	0	0	1	1	1	1	1	2	0	0	1	1	0	1	0	2	1	1	0	1	0	2	0	1	0	1	2	2	2	1	1	2	2	1	0	1	0	1	1	0
02-001066	2	0	2	1	1	0	1	2	1	1	1	2	1	0	1	0	1	1	1	1	2	0	1	0	1	1	0	0	0	0	0	0	0	1	0	2	2	1	2	0	1	2	0	2	2	1	1	1	0
02-001066	2	1	1	0	1	0	1	2	1	2	1	2	1	0	1	0	2	2	0	2	1	0	1	0	0	1	0	0	1	1	0	0	0	0	0	1	2	0	2	0	1	1	0	2	2	1	0	1	0
02-001067	2	0	2	1	1	0	0	0	2	0	1	1	0	0	0	0	0	0	0	0	0	0	0	0	2	0	1	0	0	1	0	0	0	1	0	2	0	0	0	2	1	2	0	0	0	2	0	2	1
02-001067	2	1	2	1	1	0	0	0	2	0	2	1	0	0	1	1	0	0	0	0	1	1	0	0	1	1	1	0	1	1	0	0	0	1	1	1	0	1	1	2	1	2	0	0	0	2	0	1	1
02-001068	1	0	2	1	1	0	2	1	1	1	0	1	1	0	1	0	0	1	0	2	2	0	0	1	2	2	2	0	0	0	1	0	1	1	0	1	1	0	2	0	1	2	0	0	1	2	0	2	0
02-001068	1	1	1	0	1	0	1	1	1	0	0	1	1	0	1	0	0	0	0	1	2	0	0	0	2	1	1	0	0	0	1	0	1	0	0	2	1	1	1	0	1	2	0	0	1	2	0	2	0
02-001069	1	0	2	0	0	0	1	0	1	0	2	0	0	1	1	0	0	0	1	1	2	0	1	0	0	1	0	0	1	0	1	0	1	2	0	1	1	1	1	0	1	2	1	0	2	1	0	1	0
02-001069	1	1	2	0	1	0	1	0	1	0	0	1	0	0	0	0	1	0	0	1	2	0	0	0	0	0	0	0	1	0	2	0	0	1	0	2	2	0	0	0	1	1		0	1	1	0	1	0
02-001070	1	0	1	0	1	1	2	1	1	1	0	1	1	1	2	0	1	0	1	1	1	1	1	0	1	1	1	0	2	0	1	1	1	2	0	2	2	2	2	0	2	2	1	1	2	1	1	2	2
02-001070	1	1	1	0	1	0	2	1	1	1	0	1	1	2	2	0	1	0	1	1	0	1	1	1	2	1	0	0	1	0	2	1	0	1	0	2	2	2	2	0	2	2	1	2	2	1	1	2	2
02-001071	2	0	2	0	0	1	2	1	0	1	0	2	1	2	2	1	2	0	0	1	0	0	0	1	1	1	1	0	1	1	1	2	2	1	0	1	1	1	1	0	1	2	1	0	0	1	2	1	1
02-001071	2	1	2	0	0	1	2	1	0	1	0	2	2	2	2	1	2	1	0	1	0	0	1	2	2	1	1	0	1	2	1	1	2	0	1	2	2	1	2	1	1	2	1	0	0	1	2	1	0
02-001072	2	0	2	1	1	0	2	0	1	1	0	1	1	0	1	0	0	2	0	1	2	0	1	0	2	1	0	0	1	1	2	0	1	2	0	2	0	2	0	0	1	2	0	0	2	2	0	0	1
02-001072	2	1	2	1	1	0	2	0	1	1	0	1	1	0	1	0	0	2	0	1	2	0	1	0	2	1	1	0	1	1	2	0	1	1	0	2	1	2	0	0	1	2	0	0	2	2	0	0	1
02-001073	1	0	2	1	1	0	1	0	1	0	0	2	0	0	1	0	0	1	0	0	2	0	0	0	1	1	1	0	0	0	1	0	0	1	0	2	1	0	1	0	1	2	0	0	1	2	1	1	0
02-001073	1	1	2	0	0	0	0	0	1	0	1	1	0	0	0	0	0	0	0	0	1	0	0	0	1	0	0	0	0	0	0	0	0	1	0	0	1	0	0	0	0	1	0	0	0	2	1	1	0
02-001074	2	0	2	0	1	0	2	1	2	0	0	1	1	0	1	0	0	0	0	0	1	1	1	0	0	0	0	0	2	1	2	0	0	0	0	0	2	0	2	0	0	2	0	0	2	2	0	0	0
02-001074	2	1	1	0	1	0	2	1	1	0	0	1	2	0	1	0	1	0	0	0	1	1	1	0	0	0	0	0	2	1	2	0	0	0	0	0	2	0	2	0	0	1	0	0	2	1	1	0	0
02-001075	2	0	2	0	0	0	2	0	1	0	0	2	1	1	1	0	1	0	0	0	1	1	0	0	2	1	0	0	0	1	1	1	0	2	0	0	2	0	1	0	1	2	0	0	0	2	1	2	0
02-001075	2	1	2	0	1	0	1	0	1	0	0	2	1	0	0	0	1	0	0	0	1	1	0	0	2	2	0	0	0	1	2	1	0	2	0	0	2	0	2	0	2	2	0	0	0	2	0	2	0
02-001076	2	0	2	1	2	1	1	0	0	1	1	1	2	0	2	1	2	2	1	0	2	1	1	2	2	1	2	0	2	2	2	1	0	1	1	2	2	1	2	2	2	2	1	2	2	1	2	1	1
02-001076	2	1	2	1	2	1	1	1	0	1	1	2	2	1	2	1	1	2	1	0	2	1	1	1	2	1	1	0	2	2	1	0	0	1	2	2	1	1	2	1	2	2	1	2	2	1	1	1	0
02-001077	1	0	1	2	0	1	1	2	2	0	1	0	0	2	0	2	1	0	0	0	0	0	0	0	1	0	1	0	1	0	1	0	1	0	0	1	1	0	0	0	1	2	0	0	0	2	0	0	0
02-001077	1	1	1	0	0	1	1	0	2	0	0	0	0	1	0	1	1	0	0	0	0	0	0	0	2	0	1	0	0	0	1	0	1	1	0	1	1	0	0	0	1	2	0	0	0	2	0	0	0
02-001078	1	0	2	0	0	0	1	1	1	0	1	1	2	0	1	1	1	1	0	0	0	1	2	0	1	1	2	2	1	1	2	1	1	0	1	2	1	1	1	1	0	2	0	0	2	2	1	0	0
02-001078	1	1	2	0	0	0	1	2	1	0	1	1	1	0	1	2	1	0	0	0	1	1	2	0	2	0	2	1	0	1	0	1	1	0	1	1	1	1	0	1	0	2	0	0	1	2	1	0	0
02-001079	1	0	1	1	1	2	2	1	0	2	1	1	2	2	2	1	1	2	1	1	2	1	2	1	1	1	1	0	2	2	2	1	1	1	1	1	2	1	1	1	1	1	1	1	2	1	0	1	1
02-001079	1	1
02-001080	2	0	0	1	2	2	2	1	0	2	1	2	2	2	2	1	2	1	2	2	2	2	2	0	0	1	2	0	2	1	2	1	0	1	0	2	2	2	0	0	1	0	0	0	2	1	2	0	2
02-001080	2	1	0	2	1	1	2	0	0	1	1	2	1	1	1	1	2	1	1	1	2	2	2	0	0	1	1	0	1	0	2	1	0	1	2	2	2	2	0	2	1	0	0	1	2	2	2	1	1
02-001081	1	0	1	1	0	1	1	2	1	1	1	2	2	1	1	1	2	1	1	0	2	1	2	0	2	1	0	0	1	1	1	1	2	2	1	2	2	2	1	1	1	1	0	0	1	2	1	1	1
02-001081	1	1	1	0	1	1	2	2	1	2	2	1	1	0	0	2	1	0	1	0	2	1	1	0	2	1	0	1	1	0	1	0	1	2	2	1	1	1	1	1	1	2	0	0	1	2	1	1	1
02-001082	2	0	2	1	2	0	1	2	1	1	0	2	2	0	1	1	1	1	1	1	1	1	1	0	2	2	1	0	1	1	2	1	0	0	1	2	2	1	2	1	2	2	1	0	1	1	1	2	1
02-001082	2	1	1	1	2	1	1	1	0	1	0	1	2	1	2	1	1	1	1	2	2	1	2	0	2	2	1	0	2	1	2	1	1	0	1	2	2	1	2	1	2	1	1	0	2	1	1	2	2
02-001083	1	0	0	1	2	1	2	2	0	1	2	2	2	1	2	2	2	1	1	2	2	1	2	1	1	1	1	2	2	1	1	0	0	0	2	1	2	2	2	2	1	0	1	0	2	1	2	0	2
02-001083	1	1	0	1	2	1	2	2	0	2	2	2	2	1	2	2	2	1	1	2	1	1	2	1	1	1	1	1	2	1	1	0	0	0	2	1	2	1	2	1	1	0	1	0	2	1	2	0	2
02-001084	2	0	1	0	0	0	1	0	0	0	0	2	2	2	2	0	2	2	0	1	0	0	1	1	0	0	2	0	1	1	1	0	0	0	0	1	2	1	1	0	1	2	0	0	1	2	2	0	0
02-001084	2	1	2	2	0	0	0	1	1	0	0	2	2	1	1	0	1	2	1	1	1	1	2	2	2	1	2	1	1	1	1	0	0	1	0	1	1	1	1	0	1	2	0	1	2	2	2	0	0
02-001085	1	0	1	0	2	1	2	2	1	0	0	1	1	0	0	0	1	0	0	1	1	0	2	1	0	1	0	0	1	0	2	0	0	0	0	2	1	1	1	0	1	2	1	0	2	2	2	2	1
02-001085	1	1	2	0	1	0	0	0	2	0	0	0	1	0	0	0	0	0	0	0	1	0	0	0	1	0	0	0	0	0	1	0	0	0	0	1	0	0	1	0	0	2	0	0	0	2	2	2	0
02-001086	2	0	2	0	2	1	2	2	0	1	0	1	0	2	2	1	2	0	2	1	2	1	2	0	2	2	0	0	2	2	1	2	1	0	0	2	2	2	2	0	2	1	2	0	2	1	2	0	2
02-001086	2	1	1	1	2	1	2	0	0	1	0	2	2	0	1	1	2	0	1	0	2	1	2	0	2	1	0	0	2	1	1	2	2	0	0	2	2	2	2	0	2	1	1	0	2	1	2	0	2
02-001087	2	0	1	0	1	0	1	1	1	0	1	1	0	0	1	0	0	2	1	0	2	2	1	1	2	1	0	0	2	1	2	0	0	1	1	1	2	0	1	0	1	2	0	0	2	2	0	1	0
02-001087	2	1	2	0	2	1	1	0	1	0	2	1	1	0	1	0	0	1	0	0	1	1	0	1	0	1	0	0	2	0	2	0	0	0	0	1	2	1	1	0	1	2	0	0	2	1	0	1	0
02-001088	2	0	2	0	0	1	1	0	1	0	0	1	1	1	0	1	0	1	0	1	2	0	1	0	2	1	0	0	1	0	1	0	0	0	0	1	1	1	1	0	1	2	0	0	0	2	0	2	0
02-001089	1	0	2	0	0	0	1	2	0	0	0	2	0	0	1	0	2	0	0	0	1	0	1	0	0	0	1	0	1	0	0	0	1	0	0	1	1	0	0	0	0	2	0	0	1	2	2	0	0
02-001089	1	1	2	0	0	0	1	1	0	0	0	2	1	0	1	0	2	0	0	0	1	0	1	2	0	0	1	0	1	0	0	0	1	0	0	0	1	0	0	0	0	2	0	0	1	2	2	0	0
02-001090	1	0	2	1	1	1	1	1	0	1	1	2	1	1	1	2	2	1	1	1	1	1	1	1	1	1	2	1	1	1	2	1	2	1	1	2	2	2	1	1	2	1	1	1	1	1	2	1	1
02-001090	1	1	2	1	1	2	1	1	0	0	1	2	1	2	1	2	2	0	0	0	1	1	0	2	2	1	2	0	1	1	2	1	2	1	1	2	2	2	1	2	2	2	1	0	1	2	2	0	1
02-001091	1	0	1	2	2	2	2	2	1	2	1	2	2	2	2	1	1	2	2	2	2	2	2	2	2	2	2	1	2	2	2	2	1	2	1	2	2	2	2	1	2	1	2	1	2	1	2	1	1
02-001092	2	0	2	1	1	1	2	1	1	0	2	2	1	1	1	2	1	2	1	2	1	0	1	2	2	2	1	1	2	1	2	1	0	1	2	2	2	1	1	1	1	2	1	0	1	2	0	1	0
02-001092	2	1	1	2	0	1	1		0	0	1	2	2	1	1	2	1	1	1	1	2	1	1	2	2	2	2	1	1	2	2	0	1		2	2	2	2	1	2	1	1	0	0	0	2	1	1	0
02-001093	1	0	2	0	0	0	0	1	0	1	0	2	2	0	1	0	2	2	0	0	0	0	0	0	0	0	2	0	1	0	0	0	0	0	0	1	2	1	0	0	0	2	0	0	2	2	0	1	0
02-001093	1	1	1	0	0	0	0	1	0	0	0	1	0	0	0	0	2	0	0	0	0	0	0	0	0	0	1	0	0	0	1	0	0	0	0	0	0	0	1	0	0	2	0	0	1	2	2	0	0
02-001095	1	0	2	0	1	0	1	1	2	0	0	2	0	0	1	0	0	0	0	1	2	0	2	0	1	1	0	0	1	0	1	0	0	0	0	1	2	0	1	0	1	2	0	2	1	2	0	1	0
02-001095	1	1	2	0	1	0	0	1	2	0	1	0	0	0	0	0	0	0	0	1	0	0	0	0	1	0	0	0	0	0	1	0	0	0	0	0	1	0	1	0	0	2	0	2	1	2	0	2	1
[truncated: 13 more columns]
